# Supplementary material for: High genetic homogeneity points to a single introduction event responsible for invasion of Cotton leaf curl Multan virus and its associated betasatellite into China
Source: Virol J. 2015 Oct 7;12:163. doi: 10.1186/s12985-015-0397-y (PMC4596356; doi:10.1186/s12985-015-0397-y)
Supplement: Additional file 1: — GenBank accessions and sequences of Chinese isolates of CLCuMuVs in this study. (FAS 111 kb) [file 12985_2015_397_MOESM1_ESM.fas]

>gi|756794695|gb|KP762786.1|_Cotton_leaf_curl_Multan_virus_isolate_GD01_complete_sequence
ACCGGATGGCCGCGCGA-TTTTTTTGTGGGCCCCCTATTTATGAGATTGCTCCCTCAAAGCTAAATAACGCTCCCGCCCACTATAAGTACTTGCGCACTAAGTTTCAAATTCAAACATGTGGGATCCATTGTTAAACGAATTTCCTGATACGGTGCACGGGTTTCGGTGTATGCTTTCTGTCAAATATTTGCAACTTTTGTCGCAGGATTATTCACCGGATACCCTAGGTTACGATTTAATACGGGATTTAATCTGTATTCTACGTTCCCGTAATTATGTCGAAGCGAGCTGCAGATATCGTCATTTCAACGCCCGCGTCGAAAGTACGTCGGCGTCTGAACTTCGGCAGCCCATACACCAACCGTGTTGCTGTCCCCATTGTCCGCGTCACAAAACAACAGGCATGGACAAACAGGCCTATGAACAGGAAGCCCAGAATATATCGGATGTACAGAAGTCCGGATGTTCCAAAGGGTTGTGAAGGCCCATGTAAGGTACAGTCTTTTGAGTCCAGACATGATGTTGTTCATATTGGTAAGGTAATGTGTATTTCTGATGTTACTCGTGGTGTCGGTTTGACCCATCGTATTGGTAAACGTTTTTGTGTCAAGTCAGTTTATGTTTTAGGTAAGATATGGATGGATGAAAATATAAAGACCAGGAATCACACGAATTCGGTCATGTTCTTTTTAGTTCGCGATCGACGACCTGTTGACAAACCTCAGGATTTTGGTGAGGTATTCAATATGTTTGATAACGAACCCAGTACAGCAACTGTGAAGAATAGTCATAGGGACCGTTATCAGGTGTTGAGGAAATGGCATGCAACCGTTACGGGTGGTCAATATGCGAGTAAGGAACAGGCTTTGGTCAAGAAGTTTGTCAGAGTTAACAATTATGTTGTTTACAATCAACAGGAAGCAGGAAAATACGAGAATCATACGGAAAATGCGTTAATGCTTTATATGGCTTGTACCCACGCTAGCAACCCTGTTTATGCTACGTTGAAGATTAGGATATATTTTTATGACTCTGTAACGAATTGATGTTAATAAAGTTTGAATTCTATTTCTGAATATTGATCTACATACATAGTTTGTTGGATTACATTGTACAATACATGTTCTACAGCTTTAATAACTAAATTAATTGAAATTACACCGAGATTGTTCAGATATTTGAGGACTTGGGTTTTGAATACCCTTAAGAAAAGACCAGTCTGAGGGTGTAAGGTCGTCCAGATTCGGAAGGTTAGAAAACACTTGTGCAGTCCCAGAGCTTTCCGAGTGTTGTAGTTGAACTGGATTCGGATCGTGAGTATGTCCATATTCGTCGTGAATGGACGGTTGAAGTGGCTGATTATCTTGAAATAAAGGGGATTTGGAACCTCCCAGATATATGCGCCATTCCCTGCTTGAGCTGCAGTGATGGGTTCCCCTGTGCGTGAATCCATGGTTGTGGCAGTTGATTGACAGATAATAAGAACACCCGCATTCAAGATCTACTCTCCTCCTCCTGTTGCGTCTCTTCGCTTCCCTGTGCTGTACTTTGATTGGAAGCTGAGTACAGTGGTCCTTCGAGAGTGATGAAGATCGCATTTTTTAGGGCCCAATTCTTTAATGCTGTGTTTTTTTCCTCGTTGAGGAATTCCTTATAACTGCTGTTGGGACCAGGATTGCACAAGAAGATTGTCGGTATTCCGCCTTTAATTTGAACTGGCTTACCGTATTTTGTGTTGGACTGCCAGTCTCTTTGGGCCCCCATGAACTCTTTAAAGTGTTTGAGGAAATGCGGGTCGACGTCATCAATGACGTTGTACCAGGCGTCGTTACTGTATACTTTGGGACTCAGGTCCAGATGTCCGCACAAATAGTTATGTGGTCCCAATGACCTAGCCCACATCGTCTTTCCCGTACGACTATCTCCCTCAATTACTATACTCCGAGGTCTAAGGGGCCGCGCAGCGGCATCGACAACGTTATCCAACGCCCAAACTTGAAGTTCTTCTGGAACTTGATCGAACGAAGAAAAAGAAAAAGGAGAAACATAAGGAGCTGGTGGCTCCTGAAAGATCCTGTCTAGATTTGCATTTAAATTATGAAATTGTAGTACAAAATCTTTAGGAGCTAGTTCCTTAATGACTCTAAGAGCCTCTGACTTACTTCCCGCGTTAAGCGCTGCGGCGTAAGCGTCGTTGGCTGTCTGTTGTCCTCCTCTTGCTGATCTTCCATCGATCTGAAACTCTCCCCACTCGAGAGTGTCCCCGTCCTTGTCGATGTAGTCCTTGACATCTGAGCTTGATTTAGCTCCCTGAATGTTCGGATGGAAATGTGCTGACCTGGTTGGGGATACCAGGTCGAAGAATCTGTTATTCGTGCAGATGAGTTTGCCCTCGAACTGGATGAGCACATGGAGATGAGGGCTCCCATCTTCGTGTAACTCTCTGCAGACTTTGATGTATTTTTTATTCGAGGGTGTGTTGATGGCTTGAATTTGGGAAAGTGCTTCCTCTTTAGTGAGTGAGCACTGTGGATAAGTGAGGAAATAATTTTTGGCTTGTATTTTAAAACGTTTGGGGGGAGCCATTGACTTTGGTCAATTGGAGACAACTGATTGGATTTTACTCTGGCAATTGGAGACTGGAGACAATTTATAGTGTCTCCAAATGGCATTATCGTAATTTGAGAAATCATTTCAAAATCCTCACGCTCCAAAAAGCGGCCATCCGTATAATATT-
>gi|333973253|gb|HQ455367.1| : Cotton leaf curl Multan virus isolate ZhSh segment DNA-A complete sequence
ACCGGATGGCCGCGCGA-TTTTTTTGTGGGCCCCCTATTTATGAGATTGCTCCCTCAAAGCTAAATAACGCTCCCGCCCACTATAAGTACTTGCGCACTAAGTTTCAAATTCAAACATGTGGGATCCATTGTTAAACGAATTTCCTGATACGGTGCACGGGTTTCGGTGTATGCTTTCTGTCAAATATTTGCAACTTTTGTCGCAGGATTATTCACCGGATACCCTAGGTTACGATTTAATACGGAATTTAATCTGTATTCTACGTTCCCGTAATTATGTCGAAGCGAGCTGCAGATATCGTCATTTCAACGCCCGCGTCGAAAGTACGTCGGCGTCTGAACTTCGGCAGCCCATACACCAACCGTGTTGCTGTCCCCATTGTCCGCGTCACAAAACAACAGGCATGGACAAACAGGCCTATGAACAGGAAGCCCAGAATATATCGGATGTACAGAAGTCCGGATGTTCCAAAGGGTTGTGAAGGCCCATGTAAGGTACAGTCTTTTGAGTCCAGACATGATGTTGTTCATATTGGTAAGGTAATGTGTATTTCTGATGTTACTCGTGGTGTCGGTTTGACCCATCGTATTGGTAAACGTTTTTGTGTCAAGTCAGTTTATGTTTTAGGTAAGATATGGATGGATGAAAATATAAAGACCAGGAATCACACGAATTCGGTCATGTTCTTTTTAGTTCGCGATCGACGACCTGTTGACAAACCTCAGGATTTTGGTGAGGTATTCAATATGTTTGATAACGAACCCAGTACAGCAACTGTGAAGAATAGTCATAGGGACCGTTATCAGGTGTTGAGGAAATGGCATGCAACCGTTACGGGTGGTCAATATGCGAGTAAGGAACAGGCTTTGGTCAAGAAGTTTGTCAGAGTTAACAATTATGTTGTTTACAATCAACAGGAAGCAGGAAAATACGAGAATCATACGGAAAATGCGTTAATGCTTTATATGGCTTGTACCCACGCTAGCAACCCTGTTTATGCTACGTTGAAGATTAGGATATATTTTTATGACTTTGTAACGAATTGATGTTAATAAAGTTTGAATTCTATTTCTGAATATTGATCTACATACATAGTTTGTTGGATTACATTGTACAATACATGTTCTACAGCTTTAATAACTAAATTAATTGAAATTACACCGAGATTGTTCAGATATTTGAGGACTTGGGTTTTGAATACCCTTAAGAAAAGACCAGTCTGAGGGTGTAAGGTCGTCCAGATTCGGAAGGTTAGAAAACACTTGTGCAGTCCCAGAGCTTTCCGAGTGTTGTAGTTGAACTGGATTCGGATCGTGAGTATGTCCATATTCGTCGTGAATGGACGGTTGAAGTGGCTGATTATCTTGAAATAAAGGGGATTTGGTACCTCCCAGATATATGCGCCATTCCCTGCTTGAGCTGCAGTGATGGGTTCCCCTGTGCGTGAATCCATGGTTGTGGCAGTTGATTGACAGATAATAAGAACACCCGCATTCAAGATCTACTCTCCTCCTCCTGTTGCGTCTCTTCGCTTCCCTGTGCTGTACTTTGATTGGAAGCTGAGTACAGTGGTCCTTCGAGAGTGATGAAGATCGCATTTTTTAGGGCCCAATTCTTTAATGCTGTGTTTTTTTCCTCGTTGAGGAATTCCTTATAACTGCTATTGGGACCAGGATTGCACAAGAAGATTGTCGGTATTCCGCCTTTAATTTGAACTGGCTTACCGTATTTTGTGTTGGACTGCCAGTCTCTTTGGGCCCCCATGAACTCTTTAAAGTGTTTGAGGAAATGCGGGTCGACGTCATCAATGACGTTGTACCAGGCGTCGTTACTGTATACTTTGGGACTCAGGTCCAGATGTCCGCACAAATAGTTATGTGGTCCCAATGACCTAGCCCACATCGTCTTTCCCGTACGACTATCTCCCTCAATTACTATACTCCGAGGTCTAAGGGGCCGCGCAGCGGCATCGACAACGTTATCCAACGCCCAAACTTGAAGTTCTTCTGGAACTTGATCGAACGAAGAAAAAGAAAAAGGAGAAACATAAGGAGCTGGTGGCTCCTGAAAGATCCTGTCTAGATTTGCATTTAAATTATGAAATTGTAGTACAAAATCTTTAGGAGCTAGTTCCTTAATGACTCTAAGAGCCTCTGACTTACTTCCCGCGTTAAGCGCTGCGGCGTAAGCGTCGTTGGCTGTCTGTTGTCCTCCTCTTGCTGATCTTCCATCGATCTGAAACTCTCCCCACTCGAGAGTGTCCCCGTCCTTGTCGATGTAGTCCTTGACATCTGAGCTTGATTTAGCTCCCTGAATGTTCGGATGGAAATGTGCTGACCTGGTTGGGGATACCAGGTCGAAGAATCTGTTATTCGTGCAGATGAGTTTGCCCTCGAACTGGATGAGCACATGGAGATGAGGGCTCCCATCTTCGTGTAACTCTCTGCAGACTTTGATGTATTTTTTATTCGAGGGTGTGTTGATGGCTTGAATTTGGGAAAGTGCTTCCTCTTTAGTGAGTGAGCACTGTGGATAAGTGAGGAAATAATTTTTGGCTTGTATTTTAAAACGTTTGGGGGGAGCCATTGACTTTGGTCAATTGGAGACAACTGATTGGATTTTACTCTGGCAATTGGAGACTGGAGACAATTTATAGTGTCTCCAAATGGCATTATCGTAATTTGAGAAATCATTTCAAAATCCTCACGCTCCAAAAAGCGGCCATCCGTATAATATT-
>gi|333973248|gb|HQ455365.1|  Cotton leaf curl Multan virus isolate ZhH segment DNA-A complete sequence
ACCGGATGGCCGCGCGA-TTTTTTTGTGGGCCCCCTATTTATGAGATTGCTCCCTCAAAGCTAAATAACGCTCCCGCCCACTATAAGTACTTGCGCACTAAGTTTCAAATTCAAACATGTGGGATCCATTGTTAAACGAATTTCCTGATACGGTGCACGGGTTTCGGTGTATGCTTTCTGTCAAATATTTGCAACTTTTGTCGCAGGATTATTCACCGGATACCCTAGGTTACGATTTAATACGGGATTTAATCTGTATTCTACGTTCCCGTAATTATGTCGAAGCGAGCTGCAGATATCGTCATTTCAACGCCCGCGTCGAAGGTACGTCGGCGTCTGAACTTCGGCAGCCCATACACCAACCGTGTTGCTGTCCCCATTGTCCGCGTCACAAAACAACAGGCATGGACAAACAGGCCTATGAACAGGAAGCCCAGAATATATCGGATGTACAGAAGTCCGGATGTTCCAAAGGGTTGTGAAGGCCCATGTAAGGTACAGTCTTTTGAGTCCAGACATGATGTTGTTCATATTGGTAAGGTAATGTGTATTTCTGATGTTACTCGTGGTGTCGGTTTGACCCATCGTATTGGTAAACGTTTTTGTGTCAAGTCAGTTTATGTTTTAGGTAAGATATGGATGGATGAAAATATAAAGACCAGGAATCACACGAATTCGGTCATGTTCTTTTTAGTTCGCGATCGACGACCTGTTGACAAACCGCAGGATTTTGGTGAGGTATTCAATATGTTTGATAACGAACCCAGTACAGCAACTGTGAAGAATAGTCATAGGGACCGTTATCAGGTGTTGAGGAAATGGCATGCAACCGTTACGGGTGGTCAATATGCGAGTAAGGAACAGGCTTTGGTCAAGAAGTTTGTCAGAGTTAACAATTATGTTGTTTACAATCAACAGGAAGCAGGAAAATACGAGAATCATACGGAAAATGCGTTAATGCTTTATATGGCTTGTACCCACGCTAGCAACCCTGTTTATGCTACGTTGAAGATTAGGATATATTTTTATGACTCTGTAACGAATTGATGTTAATAAAGTTTGAATTCTATTTCTGAATATTGATCTACATACATAGTTTGTTGGATTACATTGTACAATACATGTTCTACAGCTTTAATAACTAAATTAATTGAAATTACACCGAGATTGTTCAGATATTTGAGGACTTGGGTTTTGAATACCCTTAAGAAAAGACCAGTCTGAGGGTGTAAGGTCGTCCAGATTCGGAAGGTTAGAAAGCACTTGTGCAGTCCCAGAGCTTTCCGAGTGTTGTAGTTGAACTGGATTCGGATCGTGAGTATGTCCATATTCGTCGTGAATGGACGGTTGAAGTGGCTGATTATCTTGAAATAAAGGGGATTTGGAACCTCCCAGATATATGCGCCATTCCCTGCTTGAGCTGCAGTGATGGGTTCCCCTGTGCGTGAATCCATGGTTGTGGCAGTTGATTGACAGATAATAAGAACACCCGCATTCAAGATCTACTCTCCTCCTCCTGTTGCGTCTCTTCGCTTCCCTGTGCTGTACTTTGATTGGAAGCTGAGTACAGTGGTCCTTCGAGAGTGATGAAGATCGCATTTTTTAGGGCCCAATTCTTTAATGCTGTGTTTTTTTCCTCGTTGAGGAATTCCTTATAACTGCTGTTGGGACCAGGATTGCACAAGAAGATTGTCGGTATTCCGCCTTTAATTTGAACTGGCTTACCGTATTTTGTGTTGGACTGCCAGTCTCTTTGGGCCCCCATGAACTCTTTAAAGTGTTTGAGGAAATGCGGGTCGACGTCATCAATGACGTTGTACCAGGCGTCGTTACTGTATACTTTGGGACTCAGGTCCAGATGTCCGCACAAATAGTTATGTGGTCCCAATGACCTAGCCCACATCGTCTTTCCCGTACGGCTATCTCCCTCAATTACTATACTCCGAGGTCTAAGGGGCCGCGCAGCGGCATCGACAACGTTATCCAACGCCCAAACTTGAAGTTCTTCTGGAACTTGATCGAACGAAGAAAAAGAAAAAGGAGAACCATAAGGAGCTGGTGGCTCCTGAAAGATCCTGTCTAGATTTGCATTTAAATTATGAAATTGTAGTACAAAATCTTTAGGAGCTAGTTCCTTAATGACTCTAAGAGCCTCTGACTTACTTCCCGCGTTAAGCGCTGCGGCGTAAGCGTCGTTGGCTGTCTGTTGTCCTCCTCTTGCTGATCTTCCATCGATCTGAAACTCTCCCCACTCGAGAGTGTCCCCGTCCTTGTCGATGTAGTCCTTGACATCTGAGCTTGATTTAGCTCCCTGAATGTTCGGATGGAAATGTGCTGACCTGGTTGGGGATACCAGGTCGAAGAATCTGTTATTCGTGCAGATGAGTTTGCCCTCGAACTGGATGAGCACATGGAGATGAGGGCTCCCATCTTCGTGTAACTCTCTGCAGACTTTGATGTATTTTTTATTCGAGGGTGTGTTGATGGCTTGAATTTGGGAAAGTGCTTCCTCTTTAGTGAGTGAGCACTGTGGATAAGTGAGGAAATAATTTTTGGCTTGTATTTTAAAACGTTTGGGGGGAGCCATTGACTTTGGTCAATTGGAGACAACTGATTGGATTTTACTCTGGCAATTGGAGACTGGAGACAATTTATAGTGTCTCCAAATGGCATTATCGTAATTTGAGAAATCATTTCAAAATCCTCACGCTCCAAAAAGCGGCCATCCGTATAATATT-
>gi|333973242|gb|HQ455363.1| : Cotton leaf curl Multan virus isolate JM segment DNA-A complete sequence
ACCGGATGGCCGCGCGA-TTTTTTTGTGGGCCCCCTATTTATGAGATTGCTCCCTCAAAGCTAAATAACGCTCCTGCCCACTATAAGTACTTGCGCACTAAGTTTCAAATTCAAACATGTGGGATCCATTGTTAAACGAATCTCCTGATACGGTGCACGGGTTTCGGTGTATGCTTTCTGTCAAATATTTGCAACTTTTGTCGCAGGATTATTCACCGGATACCCTAGGTTACGATTTAATACGGGATTTAATCTGTATTCTACGTTCCCGTAATTATGTCGAAGCGAGCTGCAGATATCGTCATTTCAACGCCCGCGTCGAAAGTACGTCGGCGTCTGAACTTCGGCAGCCCATACACCAACCGTGTTGCTGTCCCCATTGTCCGCGTCACAAAACAACAGGCATGGACAAACAGGCCTATGAACAGGAAGCCCAGAATATATCGGATGTACAGAAGTCCGGATGTTCCAAAGGGTTGTGAAGGCCCATGTAAGGTACAGTCTTTTGAGTCCAGACATGATGTTGTTCATATTGGTAAGGTAATGTGTATTTCTGATGTTACTCGTGGTGTCGGTTTGACCCATCGTATTGGTAAACGTTTTTGTGTCAAGTCAGTTTATGTTTTAGGTAAGATATGGATGGATGAAAATATAAAGACCAGGAATCACACGAATTCGGTCATGTTCTTTTTAGTTCGCGATCGACGACCTGTTGACAAACCTCAGGATTTTGGTGAGGTATTCAATATGTTTGATAACGAACCCAGTACAGCAACTGTGAAGAATAGTCATAGGGACCGTTATCAGGTGTTGAGGAAATGGCATGCAACCGTTACGGGTGGTCAATATGCGAGTAAGGAACAGGCTTTGGTCAAGAAGTTTGTCAGAGTTAACAATTATGTTGTTTACAATCAACAGGAAGCAGGAAAATACGAGAATCATACGGAAAATGCGTTAATGCTTTATATGGCTTGTACCCACGCTAGCAACCCTGTTTATGCTACGTTGAAGATTAGGATATATTTTTATGACTCTGTAACGAATTGATGTTAATAAAGTTTGAATTCTATTTCTGAATATTGATCTACATACATAGTTTGTTGGATTACATTGTACAATACATGTTCTACAGCTTTAATAACTAAATTAATTGAAATTACACCGAGATTGTTCAGATATTTGAGGACTTGGGTTTTGAATACCCTTAAGAAAAGACCAGTCTGAGGGTGTAAGGTCGTCCAGATTCGGAAGGTTAGAAAACACTTGTGCAGTCCCAGAGCTTTCCGAGTGTTGTAGTTGAACTGGATTCGGATCGTGAGTATGTCCATATTCGTCGTGAATGGACGGTTGAAGTGGCTGATTATCTTGAAATAAAGGGGATTTGGTACCTCCCAGATATATGCGCCATTCCCTGCTTGAGCTGCAGTGATGGGTTCCCCTGTGCGTGAATCCATGGTTGTGGCAGTTGATTGACAGATAATAAGAACACCCGCATTCAAGATCTACTCTCCTCCTCCTGTTGCGTCTCTTCGCTTCCCTGTGCTGTACTTTGATTGGAAGCTGAGTACAGTGGTCCTTCGAGAGTGATGAAGATCGCATTTTTTAGGGCCCAATTCTTTAATGCTGTGTTTTTTTCCTCGTTGAGGAATTCCTTATAACTGCTGTTGGGACCAGGATTGCACAAGAAGATTGTCGGTATTCCGCCTTTAATTTGAACTGGCTTACCGTATTTTGTGTTGGACTGCCAGTCTCTTTGGGCCCCCATGAACTCTTTAAAGTGTTTGAGGAAATGCGGGTCGACGTCATCAATGACGTTGTACCAGGCGTCGTTACTGTATACTTTGGGACTCAGGTCCAGATATCCGCACAAATAGTTATGTGGTCCCAATGACCTAGCCCACATCGTCTTTCCCGTACGACTATCTCCCTCAATTACTATACTCCGAGGTCTAAGGGGCCGCGCAGCGGCATCGACAACGTTATCCAACGCCCAAACTTGAAGTTCTTCTGGAACTTGATCGAACGAAGAAAAAGAAAAAGGAGAAACATAAGGAGCTGGTGGCTCCTGAAAGATCCTGTCTAGATTTGCATTTAAATTATGAAATTGTAGTACAAAATCTTTAGGAGCTAGTTCCTTAATGACTCTAAGAGCCTCTGACTTACTTCCCGCGTTAAGCGCTGCGGCGTAAGCGTCGTTGGCTGTCTGTTGTCCTCCTCTTGCTGATCTTCCATCGATCTGAAACTCTCCCCACTCGAGAGTGTCCCCGTCCTTGTCGATGTAGTCCTTGACATCTGAGCTTGATTTAGCTCCCTGAATGTTCGGATGGAAATGTGCTGACCTGGTTGGGGATACCAGGTCGAAGAATCTGTTATTCGTGCAGATGAGTTTGCCCTCGAACTGGATGAGCACATGGAGATGAGGGCTCCCATCTTCGTGTAACTCTCTGCAGACTTTGATGTATTTTTTATTCGAGGGTGTGTTGATGGCTTGAATTTGGGAAAGTGCTTCCTCTTTAGTGAGTGAGCACTGTGGATAAGTGAGGAAATAATTTTTGGCTTGTATTTTAAAACGTTTGGGGGGAGCCATTGACTTTGGTCAATTGGAGACAACTGATTGGATTTTACTCTGGCAATTGGAGACTGGAGACAATTTATAGTGTCTCCAAATGGCATTATCGTAATTTGAGAAATCATTTCAAAATCTTCACGCTCCAAAAAGCGGCCATCCGTATAATATT-
>gi|333973231|gb|HQ455357.1|  Cotton leaf curl Multan virus isolate GX21 segment DNA-A complete sequence
ACCGGATGGCCGCGCGA-TTTTTTTGTGGGCCCCCTATTTATGAGATTGCTCCCTCAAAGCTAAATAACGCTCCCGCCCACTATAAGTACTTGCGCACTAAGTTTCAAATTCAAACATGTGGGATCCATTGTTAAACGAATTTCCTGATACGGTGCACGGGTTTCGGTGTATGCTTTCTGTCAAATATTTGCAACTTTTGTCGCAGGATTATTCACCGGATACCCTAGGTTACGATTTAATACGGGATTTAATCTGTATTCTACGTTCCCGTAATTATGTCGAAGCGAGCTGCAGATATCGTCATTTCAACGCCCGCGTCGAAAGTACGTCGGCGTCTGAACTTCGGCAGCCCATACACCAACCGTGTTGCTGTCCCCATTGTCCGCGTCACAAAACAACAGGCATGGACAAACAGGCCTATGAACAGGAAGCCCAGAATATATCGGATGTACAGAAGTCCGGATGTTCCAAAGGGTTGTGAAGGCCCATGTAAGGTACAGTCTTTTGAGTCCAGACATGATGTTGTTCATATTGGTAAGGTAATGTGTATTTCTGATGTTACTCGTGGTGTCGGTTTGACCCATCGTATTGGTAAACGTTTTTGTGTCAAGTCAGTTTATGTTTTAGGTAAGATATGGATGGATGAAAATATAAAGACCAGGAATCACACGAATTCGGTCATGTTCTTTTTAGTTCGCGATCGACGACCTGTTGACAAACCTCAGGATTTTGGTGAGGTATTCAATATGTTTGATAACGAACCCAGTACAGCAACTGTGAAGAATAGTCATAGGGACCGTTATCAGGTGTTGAGGAAATGGCATGCAACCGTTACGGGTGGTCAATATGCGAGTAAGGAACAGGCTTTGGTCAAGAAGTTTGTCAGAGTTAACAATTATGTTGTTTACAATCAACAGGAAGCAGGAAAATACGAGAATCATACGGAAAATGCGTTAATGCTTTATATGGCTTGTACCCACGCTAGCAACCCTGTTTATGCTACGTTGAAGATTAGGATATATTTTTATGACTCTGTAACGAATTGATGTTAATAAAGTTTGAATTCTATTTCTGAATATTGATCTACATACATAGTTTGTTGGATTACATTGTACAATACATGTTCTACAGCTTTAATAACTAAATTAATTGAAATTACACCGAGATTGTTCAGATATTTGAGGACTTGGGTTTTGAATACCCTTAAGAAAAGACCAGTCTGAGGGTGTAAGGTCGTCCAGATTCGGAAGGTTAGAAAACACTTGTGCAGTCCCAGAGCTTTCCGAGTGTTGTAGTTGAATTGGATTCGGATCGTGAGTATGTCCATATTCGTCGTGAATGGACGGTGAATGTGGCTGATTATCTTGAAATAAAGGGGATTTGGAACCTCCCAGATATATGCGCCATTCCCTGCTTGAGCTGCAGTGATGGGTTCCCCTGTGCGTGAATCCATGGTTGTGGCAGTTGATTGACAGATAATAAGAACACCCGCATTCAAGATCTACTCTCCTCCTCCTGTTGCGTCTCTTCGCTTCCCTGTGCTGTACTTTGATTGGAAGCTGAGTACAGTGGTCCTTCGAGAGTGATGAAGATCGCATTTTTTAGTGCCCAATTCTTTAATGCTGTGTTTTTTTCCTCGTTGAGGAATTCCTTATAACTGCTGTTGGGACCAGGATTGCACAAGAAGATTGTCGGTATTCCGCCTTTAATTTGAACTGGCTTACCGTATTTTGTGTTGGACTGCCAGTCTCTTTGGGCCCCCATGAACTCTTTAAAGTGTTTGAGGAAATGCGGGTCGACGTCATCAATGACGTTGTACCAGGCGTCGTTACTGTATACTTTGGGACTCAGGTCCAGATGTCCGCACAAATAGTTATGTGGTCCCAATGACCTAGCCCACATCGTCTTTCCCGTACGACTATCTCCCTCAATTACTATACTCCGAGGTCTAAGGGGCCGCGCAGCGGCATCGACAACGTTATCCAACGCCCAAACTTGAAGTTCTTCTGGAACTTGATCGAACGAAGAAAAAGAAAAAGGAGAAACATAAGGAGCTGGTGGCTCCTGAAAGATCCTGTCTAGATTTGCATTTAAATTATGAAATTGTAGTACAAAATCTTTAGGAGCTAGTTCCTTAATGACTCTAAGAGCCTCTGACTTACGTCCCGCGTTAAGCGCTGCGGCGTAAGCGTCGTTGGCTGTCTGTTGTCCTCCTCTTGCTGATCTTCCATCGATCTGAAACTCTCCCCACTCGAGAGTGTCCCCGTCCTTGTCGATGTAGTCCTTGACATCTGAGCTTGATTTAGCTCCCTGAATGTTCGGATGGAAATGTGCTGACCTGGTTGGGGATACCAGGTCGAAGAATCTGTTATTCGTGCAGATGAGTTTGCCCTCGAACTGGATGAGCACATGGAGATGAGGGCTCCCATCTTCGTGTAACTCTCTGCAGACTTTGATGTATTTTTTATTCGAGGGTGTGTTGATGGCTTGAATTTGGGAAAGTGCTTCCTCTTTAGTGAGTGAGCACTGTGGATAAGTGAGGAAATAATTTTTGGCTTGTATTTTAAAACGTTTGGGGGGAGCCATTGACTTTGGTCAATTGGAGACAACTGATTGGATTTTACTCTGGCAATTGGAGACAGGAGACAATTTATAGTGTCTCCAAATGGCATTATCGTAATTTGAGAAATCATTTCAAAATCCTCACGCTCCAAAAAGCGGCCATCCGTATAATATT-
>gi|333973226|gb|HQ455356.1| Cotton leaf curl Multan virus isolate GX11 segment DNA-A complete sequence
ACCGGATGGCCGCGCGA-TTTTTTTGTGGGCCCCCTATTTATGAGATTGCTCCCTCAAAGCTAAATAACGCTCCCGCCCACTATAAGTACTTGCGCACTAAGTTTCAAATTCAAACATGTGGGATCCATTGTTAAACGAATTTCCTGATACGGTGCACGGGTTTCGGTGTATGCTTTCTGTCAAATATTTGCAACTTTTGTCGCAGGATTATTCACCGGATACCCTAGGTTACGATTTAATACGGGATTTAATCTGTATTCTACGTTCCCGTAATTATGTCGAAGCGAGCTGCAGATATCGTCATTTCAACGCCCGCGTCGAAAGTACGTCGGCGTCTGAACTTCGGCAGCCCATACACCAACCGTGTTGCTGTCCCCATTGTCCGCGTCACAAAACAACAGGCATGGACAAACAGGCCTATGAACAGGAAGCCCAGAATATATCGGATGTACAGAAGTCCGGATGTTCCAAAGGGTTGTGAAGGCCCATGTAAGGTACAGTCTTTTGAGTCCAGACATGATGTTGTTCATATTGGTAAGGTAATGTGTATTTCTGATGTTACTCGTGGTGTCGGTTTGACCCATCGTATTGGTAAACGTTTTTGTGTCAAGTCAGTTTATGTTTTAGGTAAGATATGGATGGATGAAAATATAAAGACCAGGAATCACACGAATTCGGTCATGTTCTTTTTAGTTCGCGATCGACGACCTGTTGACAAACCTCAGGATTTTGGTGAGGTATTCAATATGTTTGATAACGAACCCAGTACAGCAACTGTGAAGAATAGTCATAGGGACCGTTATCAGGTGTTGAGGAAATGGCATGCAACCGTTACGGGTGGTCAATATGCGAGTAAGGAACAGGCTTTGGTCAAGAAGTTTGTCAGAGTTAACAATTATGTTGTTTACAATCAACAGGAAGCAGGAAAATACGAGAATCATACGGAAAATGCGTTAATGCTTTATATGGCTTGTACCCACGCTAGCAACCCTGTTTATGCTACGTTGAAGATTAGGATATATTTTTATGACTCTGTAACGAATTGATGTTAATAAAGTTTGAATTCTATTTCTGAATATTGATCTACATACATAGTTTGTTGGATTACATTGTACAATACATGTTCTACAGCTTTAATAACTAAATTAATTGAAATTACACCGAGATTGTTCAGATATTTGAGGACTTGGGTTTTGAATACCCTTAAGAAAAGACCAGTCTGAGGGTGTAAGGTCGTCCAGATTCGGAAGGTTAGAAAACACTTGTGCAGTCCCAGAGCTTTCCGAGTGTTGTAGTTGAATTGGATTCGGATCGTGAGTATGTCCATATTCGTCGTGAATGGACGGTGAATGTGGCTGATTATCTTGAAATAAAGGGGATTTGGAACCTCCCAGATATATGCGCCATTCCCTGCTTGAGCTGCAGTGATGGGTTCCCCTGTGCGTGAATCCATGGTTGTGGCAGTTGATTGACAGATAATAAGAACACCCGCATTCAAGATCTACTCTCCTCCTCCTGTTGCGTCTCTTCGCTTCCCTGTGCTGTACTTTGATTGGAAGCTGAGTACAGTGGTCCTTCGAGAGTGATGAAGATCGCATTTTTTAGTGCCCAATTCTTTAATGCTGTGTTTTTTTCCTCGTTGAGGAATTCCTTATAACTGCTGTTGGGACCAGGATTGCACAAGAAGATTGTCGGTATTCCGCCTTTAATTTGAACTGGCTTACCGTATTTTGTGTTGGACTGCCAGTCTCTTTGGGCCCCCATGAACTCTTTAAAGTGTTTGAGGAAATGCGGGTCGACGTCATCAATGACGTTGTACCAGGCGTCGTTACTGTATACTTTGGGACTCAGGTCCAGATGTCCGCACAAATAGTTATGTGGTCCCAATGACCTAGCCCACATCGTCTTTCCCGTACGACTATCTCCCTCAATTACTATACTCCGAGGTCTAAGGGGCCGCGCAGCGGCATCGACAACGTTATCCAACGCCCAAACTTGAAGTTCTTCTGGAACTTGATCGAACGAAGAAAAAGAAAAAGGAGAAACATAAGGAGCTGGTGGCTCCTGAAAGATCCTGTCTAGATTTGCATTTAAATTATGAAATTGTAGTACAAAATCTTTAGGAGCTAGTTCCTTAATGACTCTAAGAGCCTCTGACTTACGTCCCGCGTTAAGCGCTGCGGCGTAAGCGTCGTTGGCTGTCTGTTGTCCTCCTCTTGCTGATCTTCCATCGATCTGAAACTCTCCCCACTCGAGAGTGTCCCCGTCCTTGTCGATGTAGTCCTTGACATCTGAGCTTGATTTAGCTCCCTGAATGTTCGGATGGAAATGTGCTGACCTGGTTGGGGATACCAGGTCGAAGAATCTGTTATTCGTGCAGATGAGTTTGCCCTCGAACTGGATGAGCACATGGAGATGAGGGCTCCCATCTTCGTGTAACTCTCTGCAGACTTTGATGTATTTTTTATTCGAGGGTGTGTTGATGGCTTGAATTTGGGAAAGTGCTTCCTCTTTAGTGAGTGAGCACTGTGGATAAGTGAGGAAATAATTTTTGGCTTGTATTTTAAAACGTTTGGGGGGAGCCATTGACTTTGGTCAATTGGAGACAACTGATTGGATTTTACTCTGGCAATTGGAGACAGGAGACAATTTATAGTGTCTCCAAATGGCATTATCGTAATTTGAGAAATCATTTCAAAATCCTCACGCTCCAAAAAGCGGCCATCCGTATAATATT-
>gi|333973221|gb|HQ455355.1| Cotton leaf curl Multan virus isolate GX8 segment DNA-A complete sequence
ACCGGATGGCCGCGCGA-TTTTTTTGTGGGCCCCCTATTTATGAGATTGCTCCCTCAAAGCTAAATAACGCTCCCGCCCACTATAAGTACTTGCGCACTAAGTTTCAAATTCAAACATGTGGGATCCATTGTTAAACGAATTTCCTGATACGGTGCACGGGTTTCGGTGTATGCTTTCTGTCAAATATTTGCAACTTTTGTCGCAGGATTATTCACCGGATACCCTAGGTTACGATTTAATACGGGATTTAATCTGTATTCTACGTTCCCGTAATTATGTCGAAGCGAGCTGCAGATATCGTCATTTCAACGCCCGCGTCGAAAGTACGTCGGCGTCTGAACTTCGGCAGCCCATACACCAACCGTGTTGCTGTCCCCATTGTCCGCGTCACAAAACAACAGGCATGGACAAACAGGCCTATGAACAGGAAGCCCAGAATATATCGGATGTACAGAAGTCCGGATGTTCCAAAGGGTTGTGAAGGCCCATGTAAGGTACAGTCTTTTGAGTCCAGACATGATGTTGTTCATATTGGTAAGGTAATGTGTATTTCTGATGTTACTCGTGGTGTCGGTTTGACCCATCGTATTGGTAAACGTTTTTGTGTCAAGTCAGTTTATGTTTTAGGTAAGATATGGATGGATGAAAATATAAAGACCAGGAATCACACGAATTCGGTCATGTTCTTTTTAGTTCGCGATCGACGACCTGTTGACAAACCTCAGGATTTTGGTGAGGTATTCAATATGTTTGATAACGAACCCAGTACAGCAACTGTGAAGAATAGTCATAGGGACCGTTATCAGGTGTTGAGGAAATGGCATGCAACCGTTACGGGTGGTCAATATGCGAGTAAGGAACAGGCTTTGGTCAAGAAGTTTGTCAGAGTTAACAATTATGTTGTTTACAATCAACAGGAAGCAGGAAAATACGAGAATCATACGGAAAATGCGTTAATGCTTTATATGGCTTGTACCCACGCTAGCAACCCTGTTTATGCTACGTTGAAGATTAGGATATATTTTTATGACTCTGTAACGAATTGATGTTAATAAAGTTTGAATTCTATTTCTGAATATTGATCTACATACATAGTTTGTTGGATTACATTGTACAATACATGTTCTACAGCTTTAATAACTAAATTAATTGAAATTACACCGAGATTGTTCAGATATTTGAGGACTTGGGTTTTGAATACCCTTAAGAAAAGACCAGTCTGAGGGTGTAAGGTCGTCCAGATTCGGAAGGTTAGAAAACACTTGTGCAGTCCCAGAGCTTTCCGAGTGTTGTAGTTGAATTGGATTCGGATCGTGAGTATGTCCATATTTGTCGTGAATGGACGGTGAAAGTGGCTGATTATCTTGAAATAAAGGGGATTTGGAACCTCCCAGATATATGCGCCATTCCCTGCTTGAGCTGCAGTGATGGGTTCCCCTGTGCGTGAATCCATGGTTGTGGCAGTTGATTGACAGATAATAAGAACACCCGCATTCAAGATCTACTCTCCTCCTCCTGTTGCGTCTCTTCGCTTCCCTGTGCTGTACTTTGATTGGAAGCTGAGTACAGTGGTCCTTCGAGAGTGATGAAGATCGCATTTTTTAGGGCCCAATTCTTTAATGCTGTGTTTTTTTCCTCGTTGAGGAATTCCTTATAACTGCTGTTGGGACCAGGATTGCACAAGAAGATTGTCGGTATTCCGCCTTTAATTTGAACTGGCTTACCGTATTTTGTGTTGGACTGCCAGTCTCTTTGGGCCCCCATGAACTCTTTAAAGTGTTTGAGGAAATGCGGGTCGACGTCATCAATGACGTTGTACCAGGCGTCGTTACTGTATACTTTGGGACTCAGGTCCAGATGTCCGCACAAATAGTTATGTGGTCCCAATGACCTAGCCCACATCGTCTTTCCCGTACGACTATCTCCCTCAATTACTATACTCCGAGGTCTAAGGGGCCGCGCAGCGGCATCGACAACGTTATCCAACGCCCAAACTTGAAGTTCTTCTGGAACTTGATCGAACGAAGAAAAAGAAAAAGGAGAAACATAAGGAGCTGGTGGCTCCTGAAAGATCCTGTCTAGATTTGCATTTAAATTATGAAATTGTAGTACAAAATCTTTAGGAGCTAGTTCCTTAATGACTCTAAGAGCCTCTGACTTACTTCCCGCGTTAAGCGCTGCGGCGTAAGCGTCGTTGGCTGTCTGTTGTCCTCCTCTTGCTGATCTTCCATCGATCTGAAACTCTCCCCACTCGAGAGTGTCCCCGTCCTTGTCGATGTAGTCCTTGACATCTGAGCTTGATTTAGCTCCCTGAATGTTCGGATGGAAATGTGCTGACCTGGTTGGGGATACCAGGTCGAAGAATCTGTTATTCGTGCAGATGAGTTTGCCCTCGAACTGGATGAGCACATGGAGATGAGGGCTCCCATCTTCGTGTAACTCTCTGCAGACTTTGATGTATTTTTTATTCGAGGGTGTGTTGATGGCTTGAATTTGGGAAAGTGCTTCCTCTTTAGTGAGTGAGCACTGTGGATAAGTGAGGAAATAATTTTTGGCTTGTATTTTAAAACGTTTGGGGGGAGCCATTGACTTTGGTCAATTGGAGACAACTGATTGGATTTTACTCTGGCAATTGGAGACTGGAGACAATTTATAGTGTCTCCAAATGGCATTATCGTAATTTGAGAAATCATTTCAAAATCCTCACGCTCCAAAAAGCGGCCATCCGTATAATATT-
>gi|333973216|gb|HQ455353.1|Cotton leaf curl Multan virus isolate FG segment DNA-A complete sequence
ACCGGATGGCCGCGCGA-TTTTTTTGTGGGCCCCCTATTTATGAGATTGCTCCCTCAAAGCTAAATAACGCTCCCGCCCACTATAAGTACTTGCGCACTAAGTTTCAAATTCAAACATGTGGGATCCATTGTTAAACGAATTTCCTGATACGGTGCACGGGTTTCGGTGTATGCTTTCTGTCAAATATTTGCAACTTTTGTCGCAGGATTATTCACCGGATACCCTAGGTTACGATTTAATACGGGATTTAATCTGTATTCTACGTTCCCGTAATTATGTCGAAGCGAGCTGCAGATATCGTCATTTCAACGCCCGCGTCGAAGGTACGTCGGCGTCTGAACTTCGGCAGCCCATACACCAACCGTGTTGCTGTCCCCATTGTCCGCGTCACAAAACAACAGGCATGGACAAACAGGCCTATGAACAGGAAGCCCAGAATATATCGGATGTACAGAAGTCCGGATGTTCCAAAGGGTTGTGAAGGCCCATGTAAGGTACAGTCTTTTGAGTCCAGACATGATGTTGTTCATATTGGTAAGGTAATGTGTATTTCTGATGTTACTCGTGGTGTCGGTTTGACCCATCGTATTGGTAAACGTTTTTGTGTCAAGTCAGTTTATGTTTTAGGTAAGATATGGATGGATGAAAATATAAAGACCAGGAATCACACGAATTCGGTCATGTTCTTTTTAGTTCGCGATCGACGACCTGTTGACAAACCGCAGGATTTTGGTGAGGTATTCAATATGTTTGATAACGAACCCAGTACAGCAACTGTGAAGAATAGTCATAGGGACCGTTATCAGGTGTTGAGGAAATGGCATGCAACCGTTACGGGTGGTCAATATGCGAGTAAGGAACAGGCTTTGGTCAAGAAGTTTGTCAGAGTTAACAATTATGTTGTTTACAATCAACAGGAAGCAGGAAAATACGAGAATCATACGGAAAATGCGTTAATGCTTTATATGGCTTGTACCCACGCTAGCAACCCTGTTTATGCTACGTTGAAGATTAGGATATATTTTTATGACTCTGTAACGAATTGATGTTAATAAAGTTTGAATTCTATTTCTGAATATTGATCTACATACATAGTTTGTTGGATTACATTGTACAATACATGTTCTACAGCTTTAATAACTAAATTAATTGAAATTACACCGAGATTGTTCAGATATTTGAGGACTTGGGTTTTGAATACCCTTAAGAAAAGACCAGTCTGAGGGTGTAAGGTCGTCCAGATTCGGAAGGTTAGAAAGCACTTGTGCAGTCCCAGAGCTTTCCGAGTGTTGTAGTTGAACTGGATTCGGATCGTGAGTATGTCCATATTCGTCGTGAATGGACGGTTGAAGTGGCTGATTATCTTGAAATAAAGGGGATTTGGAACCTCCCAGATATATGCGCCATTCCCTGCTTGAGCTGCAGTGATGGGTTCCCCTGTGCGTGAATCCATGGTTGTGGCAGTTGATTGACAGATAATAAGAACACCCGCATTCAAGATCTACTCTCCTCCTCCTGTTGCGTCTCTTCGCTTCCCTGTGCTGTACTTTGATTGGAAGCTGAGTACAGTGGTCCTTCGAGAGTGATGAAGATCGCATTTTTTAGGGCCCAATTCTTTAATGCTGTGTTTTTTTCCTCGTTGAGGAATTCCTTATAACTGCTGTTGGGACCAGGATTGCACAAGAAGATTGTCGGTATTCCGCCTTTAATTTGAACTGGCTTACCGTATTTTGTGTTGGACTGCCAGTCTCTTTGGGCCCCCATGAACTCTTTAAAGTGTTTGAGGAAATGCGGGTCGACGTCATCAATGACGTTGTACCAGGCGTCGTTACTGTATACTTTGGGACTCAGGTCCAGATGTCCGCACAAATAGTTATGTGGTCCCAATGACCTAGCCCACATCGTCTTTCCCGTACGGCTATCTCCCTCAATTACTATACTCCGAGGTCTAAGGGGCCGCGCAGCGGCATCGACAACGTTATCCAACGCCCAAACTTGAAGTTCTTCTGGAACTTGATCGAACGAAGAAAAAGAAAAAGGAGAACCATAAGGAGCTGGTGGCTCCTGAAAGATCCTGTCTAGATTTGCATTTAAATTATGAAATTGTAGTACAAAATCTTTAGGAGCTAGTTCCTTAATGACTCTAAGAGCCTCTGACTTACTTCCCGCGTTAAGCGCTGCGGCGTAAGCGTCGTTGGCTGTCTGTTGTCCTCCTCTTGCTGATCTTCCATCGATCTGAAACTCTCCCCACTCGAGAGTGTCCCCGTCCTTGTCGATGTAGTCCTTGACATCTGAGCTTGATTTAGCTCCCTGAATGTTCGGATGGAAATGTGCTGACCTGGTTGGGGATACCAGGTCGAAGAATCTGTTATTCGTGCAGATGAGTTTGCCCTCGAACTGGATGAGCACATGGAGATGAGGGCTCCCATCTTCGTGTAACTCTCTGCAGACTTTGATGTATTTTTTATTCGAGGGTGTGTTGATGGCTTGAATTTGGGAAAGTGCTTCCTCTTTAGTGAGTGAGCACTGTGGATAAGTGAGGAAATAATTTTTGGCTTGTATTTTAAAACGTTTGGGGGGAGCCATTGACTTTGGTCAATTGGAGACAACTGATTGGATTTTACTCTGGCAATTGGAGACTGGAGACAATTTATAGTGTCTCCAAATGGCATTATCGTAATTTGAGAAATCATTTCAAAATCCTCACGCTCCAAAAAGCGGCCATCCGTATAATATT-
>gi|333973210|gb|HQ455349.1|  Cotton leaf curl Multan virus isolate FC3 segment DNA-A complete sequence
ACCGGATGGCCGCGCGATTTTTTTTGTGGGCCCCCTATTTATGAGATTGCTCCCTCAAAGCTAAATAACGCTCCCGCCCACTATAAGTACTTGCGCACTAAGTTTCAAATTCAAACATGTGGGATCCATTGTTAAACGAATTTCCTGATACGGTGCACGGGTTTCGGTGTATGCTTTCTGTCAAATATTTGCAACTTTTGTCGCAGGATTATTCACCGGATACCCTAGGTTACGATTTAATACGGGATTTAATTTGTATTCTACGTTCCCGTAATTATGTCGAAGCGAGCTGCAGATATCGTCATTTCAACGCCCGCGTCGAAAGTACGTCGGCGTCTGAACTTCGGCAGCCCATACACCAACCGTGTTGCTGTCCCCATTGTCCGCGTCACAAAACAACAGGCATGGACAAACAGGCCTATGAACAGGAAGCCCAGAATATATCGGATGTACAGAAGTCCGGATGTTCCAAAGGGTTGTGAAGGCCCATGTAAGGTACAGTCTTTTGAGTCCAGACATGATGTTGTTCATATTGGTAAGGTAATGTGTATTTCTGATGTTACTCGTGGTGTCGGTTTGACCCATCGTATTGGTAAACGTTTTTGTGTCAAGTCAGTTTATGTTTTAGGTAAGATATGGATGGATGAAAATATAAAGACCAGGAATCACACGAATTCGGTCATGTTCTTTTTAGTTCGCGATCGACGACCTGTTGACAAACCTCAGGATTTTGGTGAGGTATTCAATATGTTTGATAACGAACCCAGTACAGCAACTGTGAAGAATAGTCATAGGGACCGTTATCAGGTGTTGAGGAAATGGCATGCAACCGTTACGGGTGGTCAATATGCGAGTAAGGAACAGGCTTTGGTCAAGAAGTTTGTCAGAGTTAACAATTATGTTGTTTACAATCAACAGGAAGCAGGAAAATACGAGAATCATACGGAAAATGCGTTAATGCTTTATATGGCTTGTACCCACGCTAGCAACCCTGTTTATGCTACGTTGAAGATTAGGATATATTTTTATGACTCTGTAACGAATTGATGTTAATAAAGTTTGAATTCTATTTCTGAATATTGATCTACATACATAGTTTGTTGGATTACATTGTACAATACATGTTCTACAGCTTTAATAACTAAATTAATTGAAATTACACCGAGATTGTTCAGATATTTGAGGACTTGGGTTTTGAATACCCTTAAGAAAAGACCAGTCTGAGGGTGTAAGGTCGTCCAGATTCGGAAGGTTAGAAAACACTTGTGCAGTCCGAGAGCTTTCCGAGTGTTGTAGTTGAACTGGATTCGGATCGTGAGTATGTCCATATTCGTCGTGAATGGACGGTTGAAGTGGCTGATTATCTTGAAATAAAGGGGATTTGGAACCTCCCAGATATATGCGCCATTCCCTGCTTGAGCTGCAGTGATGGGTTCCCCTGTGCGTGAATCCATGGTTGTGGCAGTTGATTGACAGATAATAAGAACACCCGCATTCAAGATCTACTCTCCTCCTCCTGTTGCGTCTCTTCGCTTCCCTGTGCTGTACTTTGATTGGAAGCTGAGTACAGTGGTCCTTCGAGAGTGATGAAGATCGCATTTTTTAGGGCCCAATTCTTTAATGCTGTGTTTTTTTCCTCGTTGAGGAATTCCTTATAACTGCTGTTGGGACCAGGATTGCACAAGAAGATTGTCGGTATTCCGCCTTTAATTTGAACTGGCTTACCGTATTTTGTGTTGGACTGCCAGTCTCTTTGGGCCCCCATGAACTCTTTAAAGTGTTTGAGGAAATGCGGGTCGACGTCATCAATGACGTTGTACCAGGCGTCGTTACTGTATACTTTGGGACTCAGGTCCAGATGTCCGCACAAATAGTTATGTGGTCCCAATGACCTAGCCCACATCGTCTTTCCCGTACGACTATCTCCCTCAATTACTATACTCCGAGGTCTAAGGGGCCGCGCAGCGGCATCGACAACGTTATCCAACGCCCAAACTTGAAGTTCTTCTGGAACTTGATCGAACGAAGAAAAAGAAAAAGGAGAAACATAAGGAGCTGGTGGCTCCTGAAAGATCCTGTCTAGATTTGCATTTAAATTATGAAATTGTAGTACAAAATCTTTAGGAGCTAGTTCCTTAATGACTCTAAGAGCCTCTGACTTACTTCCCGCGTTAAGCGCTGCGGCGTAAGCGTCGTTGGCTGTCTGTTGTCCTCCTCTTGCTGATCTTCCATCGATCTGAAACTCTCCCCACTCGAGAGTGTCCCCGTCCTTGTCGATGTAGTCCTTGACATCTGAGCTTGATTTAGCTCCCTGAATGTTCGGATGGAAATGTGCTGACCTGGTTGGGGATACCAGGTCGAAGAATCTGTTATTCGTGCAGATGAGTTTGCCCTCGAACTGGATGAGCACATGGAGATGAGGGCTCCCATCTTCGTGTAACTCTCTGCAGACTTTGATGTATTTTTTATTCGAGGGTGTGTTGATGGCTTGAATTTGGGAAAGTGCTTCCTCTTTAGTGAGTGAGCACTGTGGATAAGTGAGGAAATAATTTTTGGCTTGTATTTTAAAACGTTTGGGGGGAGCCATTGACTTTGGTCAATTGGAGACAACTGATTGGATTTTACTCTGGCAATTGGAGACTGGAGACAATTTATAGTGTCTCCAAATGGCATTATCGTAATTTGAGAAATCATTTCAAAATCCTCACGCTCCAAAAAGCGGCCATCCGTATAATATT-
>gi|333973205|gb|HQ455348.1| Cotton leaf curl Multan virus isolate FC2 segment DNA-A complete sequence
ACCGGATGGCCGCGCGA-TTTTTTTGTGGGCCCCCTATTTATGAGATTGCTCCCTCAAAGCTAAATAACGCTCCCGCCCACTATAAGTACTTGCGCACTAAGTTTCAAATTCAAACATGTGGGATCCATTGTTAAACGAATTTCCTGATACGGTGCACGGGTTTCGGTGTATGCTTTCTGTCAAATATTTGCAACTTTTGTCGCAGGATTATTCACCGGATACCCTAGGTTACGATTTAATACGGGATTTAATCTGTATTCTACGTTCCCGTAATTATGTCGAAGCGAGCTGCAGATATCGTCATTTCAACGCCCGCGTCGAAAGTACGTCGGCGTCTGAACTTCGGCAGCCCATACACCAACCGTGTTGCTGTCCCCATTGTCCGCGTCACAAAACAACAGGCATGGACAAACAGGCCTATGAACAGGAAGCCCAGAATATATCGGATGTACAGAAGTCCGGATGTTCCAAAGGGTTGTGAAGGCCCATGTAAGGTACAGTCTTTTGAGTCCAGACATGATGTTGTTCATATTGGTAAGGTAATGTGTATTTCTGATGTTACTCGTGGTGTCGGTTTGACCCATCGTATTGGTAAACGTTTTTGTGTCAAGTCAGTTTATGTTTTAGGTAAGATATGGATGGATGAAAATATAAAGACCAGGAATCACACGAATTCGGTCATGTTCTTTTTAGTTCGCGATCGACGACCTGTTGACAAACCGCAGGATTTTGGTGAGGTATTCAATATGTTTGATAACGAACCCAGTACAGCAACTGTGAAGAATAGTCATAGGGACCGTTATCAGGTGTTGAGGAAATGGCATGCAACCGTTACGGGTGGTCAATATGCGAGTAAGGAACAGGCTTTGGTCAAGAAGTTTGTCAGAGTTAACAATTATGTTGTTTACAATCAACAGGAAGCAGGAAAATACGAGAATCATACGGAAAATGCGTTAATGCTTTATATGGCTTGTACCCACGCTAGCAACCCTGTTTATGCTACGTTGAAGATTAGGATATATTTTTATGACTCTGTAACGAATTGATGTTAATAAAGTTTGAATTCTATTTCTGAATATTGATCTACATACATAGTTTGTTGGATTACATTGTACAATACATGTTCTACAGCTTTAATAACTAAATTAATTGAAATTACACCGAGATTGTTCAGATATTTGAGGACTTGGGTTTTGAATACCCTTAAGAAAAGACCAGTCTGAGGGTGTAAGGTCGTCCAGATTCGGAAGGTTAGAAAACACTTGTGCAGTCCCAGAGCTTTCCGAGTGTTGTAGTTGAACTGGATTCGGATCGTGAGTATGTCCATATTCGTCGTGAATGGACGGTTGAAGTGGCTGATTATCTTGAAATAAAGGGGATTTGGAACCTCCCAGATATATGCGCCATTCCCTGCTTGAGCTGCAGTGATGGGTTCCCCTGTGCGTGAATCCATGGTTGTGGCAGTTGATTGACAGATAATAAGAACACCCGCATTCAAGATCTACTCTCCTCCTCCTGTTGCGTCTCTTCGCTTCCCTGTGCTGTACTTTGATTGGAAGCTGAGTACAGTGGTCCTTCGAGAGTGATGAAGATCGCATTTTTTAGGGCCCAATTCTTTAATGCTGTGTTTTTTTCCTCGTTGAGGAATTCCTTATAACTGCTGTTGGGACCAGGATTGCACAAGAAGATTGTCGGTATTCCGCCTTTAATTTGAACTGGCTTACCGTATTTTGTGTTGGACTGCCAGTCTCTTTGGGCCCCCATGAACTCTTTAAAGTGTTTGAGGAAATGCGGGTCGACGTCATCAATGACGTTGTACCAGGCGTCGTTACTGTATACTTTGGGACTCAGGTCCAGATGTCCGCACAAATAGTTATGTGGTCCCAATGACCTAGCCCACATCGTCTTTCCCGTACGACTATCTCCCTCAATTACTATACTCCGAGGTCTAAGGGGCCGCGCAGCGGCATCGACAACGTTATCCAACGCCCAAACTTGAAGTTCTTCTGGAACTTGATCGAACGAAGAAAAAGAAAAAGGAGAAACATAAGGAGCTGGTGGCTCCTGAAAGATCCTGTCTAGATTTGCATTTAAATTATGAAATTGTAGTACAAAATCTTTAGGAGCTAGTTCCTTAATGACTCTAAGAGCCTCTGACTTACTTCCCGCGTTAAGCGCTGCGGCGTAAGCGTCGTTGGCTGTCTGTTGTCCTCCTCTTGCTGATCTTCCATCGATCTGAAACTCTCCCCACTCGAGAGTGTCCCCGTCCTTGTCGATGTAGTCCTTGACATCTGAGCTTGATTTAGCTCCCTGAATGTTCGGATGGAAATGTGCTGACCTGGTTGGGGATACCAGGTCGAAGAATCTGTTATTCGTGCAGATGAGTTTGCCCTCGAACTGGATGAGCACATGGAGATGAGGGCTCCCATCTTCGTGTAACTCTCTGCAGACTTTGATGTATTTTTTATTCGAGGGTGTGTTGATGGCTTGAATTTGGGAAAGTGCTTCCTCTTTAGTGAGTGAGCACTGTGGATAAGTGAGGAAATAATTTTTGGCTTGTATTTTAAAACGTTTGGGGGGAGCCATTGACTTTGGTCAATTGGAGACAACTGATTGGATTTTACTCTGGCAATTGGAGACTGGAGACAATTTATAGTGTCTCCAAATGGCATTATCGTAATTTGAGAAATCATTTCAAAATCCTCACGCTCCAAAAAGCGGCCATCCGTATAATATT-
>gi|333973200|gb|HQ455347.1|  Cotton leaf curl Multan virus isolate FC1 segment DNA-A complete sequence
ACCGGATGGCCGCGCGA-TTTTTTTGTGGGCCCCCTATTTATGAGATTGCTCCCTCAAAGCTAAATAACGCTCCCGCCCACTATAAGTACTTGCGCACTAAGTTTCAAATTCAAACATGTGGGATCCATTGTTAAACGAATTTCCTGATACGGTGCACGGGTTTCGGTGTATGCTTTCTGTCAAATATTTGCAACTTTTGTCGCAGGATTATTCACCGGATACCCTAGGTTACGATTTAATACGGGATTTAATCTGTATTCTACGTTCCCGTAATTATGTCGAAGCGAGCTGCAGATATCGTCATTTCAACGCCCGCGTCGAAAGTACGTCGGCGTCTGAACTTCGGCAGCCCATACACCAACCGTGTTGCTGTCCCCATTGTCCGCGTCACAAAACAACAGGCATGGACAAACAGGCCTATGAACAGGAAGCCCAGAATATATCGGATGTACAGAAGTCCGGATGTTCCAAAGGGTTGTGAAGGCCCATGTAAGGTACAGTCTTTTGAGTCCAGACATGATGTTGTTCATATTGGTAAGGTAATGTGTATTTCTGATGTTACTCGTGGTGTCGGTTTGACCCATCGTATTGGTAAACGTTTTTGTGTCAAGTCAGTTTATGTTTTAGGTAAGATATGGATGGATGAAAATATAAAGACCAGGAATCACACGAATTCGGTCATGTTCTTTTTAGTTCGCGATCGACGACCTGTTGACAAACCGCAGGATTTTGGTGAGGTATTCAATATGTTTGATAACGAACCCAGTACAGCAACTGTGAAGAATAGTCATAGGGACCGTTATCAGGTGTTGAGGAAATGGCATGCAACCGTTACGGGTGGTCAATATGCGAGTAAGGAACAGGCTTTGGTCAAGAAGTTTGTCAGAGTTAACAATTATGTTGTTTACAATCAACAGGAAGCAGGAAAATACGAGAATCATACGGAAAATGCGTTAATGCTTTATATGGCTTGTACCCACGCTAGCAACCCTGTTTATGCTACGTTGAAGATTAGGATATATTTTTATGACTCTGTAACGAATTGATGTTAATAAAGTTTGAATTCTATTTCTGAATATTGATCTACATACATAGTTTGTTGGATTACATTGTACAATACATGTTCTACAGCTTTAATAACTAAATTAATTGAAATTACACCGAGATTGTTCAGATATTTGAGGACTTGGGTTTTGAATACCCTTAAGAAAAGACCAGTCTGAGGGTGTAAGGTCGTCCAGATTCGGAAGGTTAGAAAACACTTGTGCAGTCCCAGAGCTTTCCGAGTGTTGTAGTTGAACTGGATTCGGATCGTGAGTATGTCCATATTCGTCGTGAATGGACGGTTGAAGTGGCTGATTATCTTGAAATAAAGGGGATTTGGAACCTCCCAGATATATGCGCCATTCCCTGCTTGAGCTGCAGTGATGGGTTCCCCTGTGCGTGAATCCATGGTTGTGGCAGTTGATTGACAGATAATAAGAACACCCGCATTCAAGATCTACTCTCCTCCTCCTGTTGCGTCTCTTCGCTTCCCTGTGCTGTACTTTGATTGGAAGCTGAGTACAGTGGTCCTTCGAGAGTGATGAAGATCGCATTTTTTAGGGCCCAATTCTTTAATGCTGTGTTTTTTTCCTCGTTGAGGAATTCCTTATAACTGCTGTTGGGACCAGGATTGCACAAGAAGATTGTCGGTATTCCGCCTTTAATTTGAACTGGCTTACCGTATTTTGTGTTGGACTGCCAGTCTCTTTGGGCCCCCATGAACTCTTTAAAGTGTTTGAGGAAATGCGGGTCGACGTCATCAATGACGTTGTACCAGGCGTCGTTACTGTATACTTTGGGACTCAGGTCCAGATGTCCGCACAAATAGTTATGTGGTCCCAATGACCTAGCCCACATCGTCTTTCCCGTACGACTATCTCCCTCAATTACTATACTCCGAGGTCTAAGGGGCCGCGCAGCGGCATCGACAACGTTATCCAACGCCCAAACTTGAAGTTCTTCTGGAACTTGATCGAACGAAGAAAAAGAAAAAGGAGAAACATAAGGAGCTGGTGGCTCCTGAAAGATCCTGTCTAGATTTGCATTTAAATTATGAAATTGTAGTACAAAATCTTTAGGAGCTAGTTCCTTAATGACTCTAAGAGCCTCTGACTTACTTCCCGCGTTAAGCGCTGCGGCGTAAGCGTCGTTGGCTGTCTGTTGTCCTCCTCTTGCTGATCTTCCATCGATCTGAAACTCTCCCCACTCGAGAGTGTCCCCGTCCTTGTCGATGTAGTCCTTGACATCTGAGCTTGATTTAGCTCCCTGAATGTTCGGATGGAAATGTGCTGACCTGGTTGGGGATACCAGGTCGAAGAATCTGTTATTCGTGCAGATGAGTTTGCCCTCGAACTGGATGAGCACATGGAGATGAGGGCTCCCATCTTCGTGTAACTCTCTGCAGACTTTGATGTATTTTTTATTCGAGGGTGTGTTGATGGCTTGAATTTGGGAAAGTGCTTCCTCTTTAGTGAGTGAGCACTGTGGATAAGTGAGGAAATAATTTTTGGCTTGTATTTTAAAACGTTTGGGGGGAGCCATTGACTTTGGTCAATTGGAGACAACTGATTGGATTTTACTCTGGCAATTGGAGACTGGAGACAATTTATAGTGTCTCCAAATGGCATTATCGTAATTTGAGAAATCATTTCAAAATCCTCACGCTCCAAAAAGCGGCCATCCGTATAATATT-
>gi|333973236|gb|HQ455361.1|  Cotton leaf curl Multan virus isolate HP segment DNA-A complete sequence
ACCGGATGGCCGCGCGA-TTTTTTTGTGGGCCCCCTATTTATGAGATTGCTCCCTCAAAGCTAAATAACGCTCCCGCCCACTATAAGTACTTGCGCACTAAGTTTCAAATTCAAACATGTGGGATCCATTGTTAAACGAATTTCCTGATACGGTGCACGGGTTTCGGTGTATGCTTTCTGTCAAATATTTGCAACTTTTGTCGCAGGATTATTCACCGGATACCCTAGGTTACGATTTAATACGGGATTTAATCTGTATTCTACGTTCCCGTAATTATGTCGAAGCGAGCTGCAGATATCGTCATTTCAACGCCCGCGTCGAAAGTACGTCGGCGTCTGAACTTCGGCAGCCCATACACCAACCGTGTTGCTGTCCCCATTGTCCGCGTCACAAAACAACAGGCATGGACAAACAGGCCTATGAACAGGAAGCCCAGAATATATCGGATGTACAGAAGTCCGGATGTTCCAAAGGGTTGTGAAGGCCCATGTAAGGTACAGTCTTTTGAGTCCACACATGATGTTGTTCATATTGGTAAGGTAATGTGTATTTCTGATGTTACTCGTGGTGTCGGTTTGACCCATCGTATTGGTAAACGTTTTTGTGTCAAGTCAGTTTATGTTTTAGGTAAGATATGGATGGATGAAAATATAAAGACCAGGAATCACACGAATTCGGTCATGTTCTTTTTAGTTCGCGATCGACGACCTGTTGACAAACCTCAGGATTTTGGTGAGGTATTCAATATGTTTGATAACGAACCCAGTACAGCAACTGTGAAGAATAGTCATAGGGACCGTTATCAGGTGTTGAGGAAATGGCATGCAACCGTTACGGGTGGTCAATATGCGAGTAAGGAACAGGCTTTGGTCAAGAAGTTTGTCAGAGTTAACAATTATGTTGTTTACAATCAACAGGAAGCAGGAAAATACGAGAATCATACGGAAAATGCGTTAATGCTTTATATGGCTTGTACCCACGCTAGCAACCCTGTTTATGCTACGTTGAAGATTAGGATATATTTTTATGACTCTGTAACGAATTGATGTTAATAAAGTTTGAATTCTATTTCTGAATATTGATCTACATACATAGTTTGTTGGATTACATTGTACAATACATGTTCTACAGCTTTAATAACTAAATTAATTGAAATTACACCGAGATTGTTCAGATATTTGAGGACTTGGGTTTTGAATACCCTTAAGAAAAGACCAGTCTGAGGGTGTAAGGTCGTCCAGATTCGGAAGGTTAGAAAACACTTGTGCAGTCCCAGAGCTTTCCGAGTGTTGTAGTTGAACTGGATTCGGATCGTGAGTATGTCCATATTCGTCGTGAATGGACGGTTGAAGTGGCTGATTATCTTGAAATAAAGGGGATTTGGTACCTCCCAGATATATGCGCCATTCCCTGCTTGAGCTGCAGTGATGGGTTCCCCTGTGCGTGAATCCATGGTTGTGGCAGTTGATTGACAGATAATAAGAACACCCGCATTCAAGATCTACTCTCCTCCTCCTGTTGCGTCTCTTCGCTTCCCTGTGCTGTACTTTGATTGGAAGCTGAGTACAGTGGTCCTTCGAGAGTGATGAAGATCGCATTTTTTAGGGCCCAATTCTTTAATGCTGTGTTTTTTTCCTCGTTGAGGAATTCCTTATAACTGCTGTTGGGACCAGGATTGCACAAGAAGATTGTCGGTATTCCGCCTTTAATTTGAACTGGCTTACCGTATTTTGTGTTGGACTGCCAGTCTCTTTGGGCCCCCATGAACTCTTTAAAGTGTTTGAGGAAATGCGGGTCGACGTCATCAATGACGTTGTACCAGGCGTCGTTACTGTATACTTTGGGACTCAGGTCCAGATGTCCGCACAAATAGTTATGTGGTCCCAATGACCTAGCCCACATCGTCTTTCCCGTACGACTATCTCCCTCAATTACTATACTCCGAGGTCTAAGGGGCCGCGCAGCGGCATCGACAACGTTATCCAACGCCCAAACTTGAAGTTCTTCTGGAACTTGATCGAACGAAGAAAAAGAAAAAGGAGAAACATAAGGAGCTGGTGGCTCCTGAAAGATCCTGTCTAGATTTGCATTTAAATTATGAAATTGTAGTACAAAATCTTTAGGAGCTAGTTCCTTAATGACTCTAAGAGCCTCTGACTTACTTCCCGCGTTAAGCGCTGCGGCGTAAGCGTCGTTGGCTGTCTGTTGTCCTCCTCTTGCTGATCTTCCATCGATCTGAAACTCTCCCCACTCGAGAGTGTCCCCGTCCTTGTCGATGTAGTCCTTGACATCTGAGCTTGATTTAGCTCCCTGAATGTTCGGATGGAAATGTGCTGACCTGGTTGGGGATACCAGGTCGAAGAATCTGTTATTCGTGCAGATGAGTTTGCCCTCGAACTGGATGAGCACATGGAGATGAGGGCTCCCATCTTCGTGTAACTCTCTGCAGACTTTGATGTATTTTTTATTCGAGGGTGTGTTGATGGCTTGAATTTGGGAAAGTGCTTCCTCTTTAGTGAGTGAGCACTGTGGATAAGTGAGGAAATAATTTTTGGCTTGTATTTTAAAACGTTTGGGGGGAGCCATTGACTTTGGTCAATTGGAGACAACTGATTGGATTTTACTCTGGCAATTGGAGACTGGAGACAATTTATAGTGTCTCCAAATGGCATTATCGTAATTTGAGAAATCATTTCAAAATCTTCACGCTCCAAAAAGCGGCCATCCGTATAATATT-
>gi|574585193|gb|KF766955.1|_Cotton_leaf_curl_Multan_virus_isolate_SY_segment_DNA-A_complete_sequence
ACCGGATGGCCGCGCGATTTTTTTTGTGGGCCCCCTATGTATGAGATTGCTCCCTCAAAGCTAAATAACGCTCCCGCCCACTATAAGTACTTGCGCACTAAGTTTCAAATTCAAACATGTGGGATCCATTGTTAAACGAATTTCCTGATACGGTGCACGGGTTTCGGTGTATGCTTTCTGTCAAATATTTGCAACTTTTGTCGCAGGATTATTCACCGGATACCCTAGGTTACGATTTAATACGGGATTTAATCTGTATTCTACGTTCCCGTAATTATGTCGAAGCGAGCTGCAGATATCGTCATTTCAACGCCCGCGTCGAAAGTACGTCGGCGTCTGAACTTCGGCAGCCCATACACCAGCCGTGTTGCTGTCCCCATTGTCCGCGTCACAAAACAACAGGCATGGACAAACAGGCCTATGAACAGGAAGCCCAGAATATATCGGATGTACAGAAGTCCGGATGTTCCAAAGGGTTGTGAAGGCCCATGTAAGGTACAGTCTTTTGAGTCCAGACATGATGTTGTTCATATTGGTAAGGTAATGTGTATTTCTGATGTTACTCGTGGTGTCGGTTTGACCCATCGTATTGGTAAACGTTTTTGTGTCAAGTCAGTTTATGTTTTAGGTAAGATATGGATGGATGAAAATATAAAGACCAGGAATCACACGAATTCGGTCATGTTCTTTTTAGTTCGCGATCGACGACCTGTTGACAAACCTCAGGATTTTGGTGAGGTATTCAATATGTTTGATAACGAACCCAGTACAGCAACTGTGAAGAATAGTCATAGGGACCGTTATCAGGTGTTGAGGAAATGGCATGCAACCGTTACGGGTGGTCAATATGCGAGTAAGGAACAGGCTTTGGTCAAGAAGTTTGTCAGAGTTAACAATTATGTTGTTTACAATCAACAGGAAGCAGGAAAATACGAGAATCATACGGAAAATGCGTTAATGCTTTATATGGCTTGTACCCACGCTAGCAACCCTGTTTATGCTACGTTGAAGATTAGGATATATTTTTATGACTCTGTAACGAATTGATGTTAATAAAGTTTGAATTCTATTTCTGAATATTGATCTACATACATAGTTTGTTGGATTACATTGTACAATACATGTTCTACAGCTTTAATAACTAAATTAATTGAAATTACACCGAGATTGTTCAGATATTTGAGGACTTGGGTTTTGAATACCCTTAAGAAAAGACCAGTCTGAGGGTGTAAGGTCGTCCAGATTCGGAAGGTTAGAAAACACTTGTGCAGTCCCAGAGCTTTCCGAGTGTTGTAGTTGAACTGGATTCGGATCGTGAGTATGTCCATATTCGTCGTGAATGGACGGTTGAAGTGGCTGATTATCTTGAAATAAAGGGGATTTGGAACCTCCCAGATATATGCGCCATTCCCTGCTTGAGCTGCAGTGATGGGTTCCCCTGTGCGTGAATCCATGGTTGTGGCAGTTGATTGACAGATAATAAGAACACCCGCATTCAAGATCTACTCTCCTCCTCCTGTTGCGTCTCTTCGCTTCCCTGTGCTGTACTTTGATTGGAAGCTGAGTACAGTGGTCCTTCGAGAGTGATGAAGATCGCATTTTTTAGGGCCCAATTCTTTAATGCTGTGTTTTTTTCCTCGTTGAGGAATTCCTTATAACTGCTGTTGGGACCAGGATTGCACAAGAAGATTGTTGGTATCCCGCCTTTAATTTGAACTGGCTTACCGTATTTTGTGTTGGACTGCCAGTCTCTTTGGGCCCCCATGAACTCTTTAAAGTGTTTGAGGAAATGCGGGTCGACGTCATCAATGACGTTGTACCAGGCGTCGTTACTGTATACTTTGGGACTCAGGTCCAGATGTCCGCACAAATAGTTATGTGGTCCCAATGACCTAGCCCACATCGTCTTTCCCGTACGACTATCTCCCTCAATTACTATACTCCGAGGTCTAAGGGGCCGCGCAGCGGCATCGACAACGTTATCCAACGCCCAAACTTGGAGTTCTTCTGGAACTTGATCGAACGAAGAAAAAGAAAAAGGAGAAACATAAGGAGCTGGTGGCTCCTGAAAGATCCTGTCTAGATTTGCATTTAAATTATGAAATTGTAGTACAAAATCTTTAGGAGCTAGTTCCTTAATGACTCTAAGAGCCTCTGACTTACTTCCCGCGTTAAGCGCTGCGGCGTAAGCGTCGTTGGCTGTCTGTTGTCCTCCTCTTGCTGATCTTCCATCGATCTGAAACTCTCCCCACTCGAGAGTGTCCCCGTCCTTGTCGATGTAGTCCTTGACATCTGAGCTTGATTTAGCTCCCTGAATGTTCGGATGGAAATGTGCTGACCTGGTTGGGGATACCAGGTCGAAGAATCTGTTATTCGTGCAGATGAGTTTGCCCTCGAACTGGATGAGCACATGGAGATGAGGGCTCCCATCTTCGTGTAACTCTCTGCAGACTTTGATGTATTTTTTATTCGAGGGTGTGTTGATTGCTTGAATTTGGGAAAGTACTTCCTCTTTAGTGAGTGAGCACTGTGGATAAGTGAGGAAATAATTTTTGGCTTGTATTTTAAAACGTTTGGGGGGAGCCATTGACTTTGGTCAATTGGAGACAACTGATTGGATTTTACTCTGGCAATTGGAGACTGGAGACAATTTATAGTGTCTCCAAATGGCATTATCGTAATTTGAGAAATCATTTCAAAATCCTCACGCTCCAAAAAGCGGCCATCCGTATAATATT-
>gi|574585186|gb|KF766953.1|_Cotton_leaf_curl_Multan_virus_isolate_HK_segment_DNA-A_complete_sequence
ACCGGATGGCCGCGCGA-TTTTTTTGTGGGCCCCCTATTTATGAGATTGCTCCCTCAAAGCTAAATAACGCTCCCGCCCACTATAAGTACTTGCGCACTAAGTTTCAAATTCAAACATGTGGGATCCATTGTTAAACGAATTTCCTGATACGGTGCACGGGTTTCGGTGTATGCTTTCTGTCAAATATTTGCAACTTTTGTCGCAGGATTATTCACCGGATACCCTAGGTTACGATTTAATACGGGATTTAATCTGTATTCTACGTTCCCGTAATTATGTCGAAGCGAGCTGCAGATATCGTCATTTCAACGCCCGCGTCGAAAGTACGTCGGCGTCTGAACTTCGGCAGCCCATACACCAACCGTGTTGCTGTCCCCATTGTCCGCGTCACAAAACAACAGGCATGGACAAACAGGCCTATGAACAGGAAGCCCAGAATATATCGGATGTACAGAAGTCCGGATGTTCCAAAGGGTTGTGAAGGCCCATGTAAGGTACAGTCTTTTGAGTCCAGACATGATGTTGTTCATATTGGTAAGGTAATGTGTATTTCTGATGTTACTCGTGGTGTCGGTTTGACCCATCGTATTGGTAAACGTTTTTGTGTCAAGTCAGTTTATGTTTTAGGTAAGATATGGATGGATGAAAATATAAAGACCAGGAATCACACGAATTCGGTCATGTTCTTTTTAGTTCGCGATCGACGACCTGTTGACAAACCTCAGGATTTTGGTGAGGTATTCAATATGTTTGATAACGAACCCAGTACAGCAACTGTGAAGAATAGTCATAGGGACCGTTATCAGGTGTTGAGGAAATGGCATGCAACCGTTACGGGTGGTCAATATGCGAGTAAGGAACAGGCTTTGGTCAAGAAGTTTGTCAGAGTTAACAATTATGTTGTTTACAATCAACAGGAAGCAGGAAAATACGAGAATCATACGGAAAATGCGTTAATGCTTTATATGGCTTGTACCCACGCTAGCAACCCTGTTTATGCTACGTTGAAGATTAGGATATATTTTTATGACTCTGTAACGAATTGATGTTAATAAAGTTTGAATTCTATTTCTGAATATTGATCTACATACATAGTTTGTTGGATTACATTGTACAATACATGTTCTACAGCTTTAATAACTAAATTAATTGAAATTACACCGAGATTGTTCAGATATTTGAGGACTTGGGTTTTGAATACCCTTAAGAAAAGACCAGTCTGAGGGTGTAAGGTCGTCCAGATTCGGAAGGTTAGAAAACACTTGTGCAGTCCCAGAGCTTTCCGAGTGTTGTAGTTGAATTGGATTCGGATCGTGAGTATGTCCATATTCGTCGTGAATGGACGGTTGAAGTGGCTGATTATCTTGAAATAAAGGGGATTTGGAACCTCCCAGATATATGCGCCATTCCCTGCTTGAGCTGCAGTGATGGGTTCCCCTGTGCGTGAATCCATGGTTGTGGCAGTTGATTGACAGATAATAAGAACACCCGCATTCAAGATCTACTCTCCTCCTCCTGTTGCGTCTCTTCGCTTCCCTGTGCTGTACTTTGATTGGAAGCTGAGTACAGTGGTCCTTCGAGAGTGATGAAGATCGCATTTTTTAGGGCCCAATTCTTTAATGCTGTGTTTTTTTCCTCGTTGAGGAATTCCTTATAACTGCTGTTGGGACCAGGATTGCACAAGAAGATTGTCGGTATTCCGCCTTTAATTTGAACTGGCTTACCGTATTTTGTGTTGGACTGCCAGTCTCTTTGGGCCCCCATGAACTCTTTAAAGTGTTTGAGGAAATGCGGGTCGACGTCATCAATGACGTTGTACCAGGCGTCGTTACTGTATACTTTGGGACTCAGGTCCAGATGTCCGCACAAATAGTTATGTGGTCCCAATGACCTAGCCCACATCGTCTTTCCCGTACGACTATCTCCCTCAATTACTATACTCCGAGGTCTAAGGGGCCGCGCAGCGGCATCGACAACGTTATCCAACGCCCAAACTTGAAGTTCTTCTGGAACTTGATCGAACGAAGAAAAAGAAAAAGGAGAAACATAAGGAGCTGGTGGCTCCTGAAAGATCCTGTCTAGATTTGCATTTAAATTATGAAATTGTAGTACAAAATCTTTAGGAGCTAGTTCCTTAATGACTCTAAGAGCCTCTGACTTACTTCTCGCGTTAAGCGCTGCGGCGTAAGCGTCGTTGGCTGTCTGTTGTCCTCCTCTTGCTGATCTTCCATCGATCTGAAACTCTCCCCACTCGAGAGTGTCCCCGTCCTTGTCGATGTAGTCCTTGACATCTGAGCTTGATTTAGCTCCCTGAATGTTCGGATGGAAATGTGCTGACCTGGTTGGGGATACCAGGTCGAAGAATCTGTTATTCGTGCAGATGAGTTTGCCCTCGAACTGGATGAGCACATGGAGATGAGGGCTCCCATCTTCGAGTAACTCTCTGCAGACTTTGATGTATTTTTTATTCGAGGGTGTGTTGATGGCTTGAATTTGGGAAAGTGCTTCCTCTTTAGTGAGTGAGCACTGTGGATAAGTGAGGAAATAATTTTTGGCTTGTATTTTAAAACGTTTGGGGGGAGCCATTGACTTTGGTCAATTGGAGACAACTGATTGTATTTTACTCTGGCAATTGGAGACTGGAGACAATTTATAGTGTCTCCAAATGGCATTATCGTAATTTGAGAAATCATTTCAAAATCCTCACGCTCCAAAAAGCGGCCATCCGTATAATATT-
>gi|574585179|gb|KF766951.1|_Cotton_leaf_curl_Multan_virus_isolate_DH_segment_DNA-A_complete_sequence
ACCGGATGGCCGCGCGA-TTTTTTTGTGGGCCCCCTATTTATGAGATTGCTCCCTCAAAGCTAAATAACGCTCCCGCCCACTATAAGTACTTGCGCACTAAGTTTCAAATTCAAACATGTGGGATCCATTGTTAAACGAATTTCCTGATACGGTGCACGGGTTTCGGTGTATGCTTTCTGTCAAATATTTGCAACTTTTGTCGCAGGATTATTCACCGGATACCCTAGGTTACGATTTAATACGGGATTTAATCTGTATTCTACGTTCCCGTAATTATGTCGAAGCGAGCTGCAGATATCGTCATTTCAACGCCCGCGTCGAAAGTACGTCGGCGTCTGAACTTCGGCAGCCCATACACCAACCGTGTTGCTGTCCCCATTGTCCGCGTCACAAAACAACAGGCATGGACAAACAGGCCTATGAACAGGAAGCCCAGAATATATCGGATGTACAGAAGTCCGGATGTTCCAAAGGGTTGTGAAGGCCCATGTAAGGTACAGTCTTTTGAGTCCAGACATGATGTTGTTCATATTGGTAAGGTAATGTGTATTTCTGATGTTACTCGTGGTGTCGGTTTGACGCATCGTATTGGTAAACGTTTTTGTGTCAAGTCAGTTTATGTTTTAGGTAAGATATGGATGGATGAAAATATAAAGACCAGGAATCACACGAATTCGGTCATGTTCTTTTTAGTTCGCGATCGACGACCTGTTGACAAACCTCAGGATTTTGGTGAGGTATTCAATATGTTTGATAACGAACCCAGTACAGCAACTGTGAAGAATAGTCATAGGGACCGTTATCAGGTGTTGAGGAAATGGCATGCAACCGTTACGGGTGGTCAATATGCGAGTAAGGAACAGGCTTTGGTCAAGAAGTTTGTCAGAGTTAACAATTATGTTGTTTACAATCAACAGGAAGCAGGAAAATACGAGAATCATACGGAAAATGCGTTAATGCTTTATATGGCTTGTACCCACGCTAGCAACCCTGTTTATGCTACGTTGAAGATTAGGATATATTTTTATGACTCTGTAACGAATTGATGTTAATAAAGTTTGAATTCTATTTCTGAATATTGATCTACATACATAGTTTGTTGGATTACATTGTACAATACATGTTCTACAGCTTTAATAACTAAATTAATTGAAATTACACCGAGATTGTTCAGATATTTGAGGACTTGGGTTTTGAATACCCTTAAGAAAAGACCAGTCTGAGGGTGTAAGGTCGTCCAGATTCGGAAGGTTAGAAAACACTTGTGCAGTCCCAGAGCTTTCCGAGTGTTGTAGTTGAATTGGATTCGGATCGTGAGTATGTCCATATTCGTCGTGAATGGACGGTTGAAGTGGCTGATTATCTTGAAATAAAGGGGATTTGGAACCTCCCAGATATATGCGCCATTCCCTGCTTGAGCTGCAGTGATGGGTTCCCCTGTGCGTGAATCCATGGTTGTGGCAGTTGATTGACAGATAATAAGAACACCCGCATTCAAGATCTACTCTCCTCCTCCTGTTGCGTCTCTTCGCTTCCCTGTGCTGTACTTTGATTGGAAGCTGAGTACAGTGGTCCTTCGAGAGTGATGAAGATCGCATTTTTTAGGGCCCAATTCTTTAATGCTGTGTTTTTTTCCTCGTTGAGGAATTCCTTATAACTGCTGTTGGGACCAGGATTGCACAAGAAGATTGTCGGTATTCCGCCTTTAATTTGAACTGGCTTACCGTATTTTGTGTTGGACTGCCAGTCTCTTTGGGCCCCCATGAACTCTTTAAAGTGTTTGAGGAAATGCGGGTCGACGTCATCAATGACGTTGTACCAGGCGTCGTTACTGTATACTTTGGGACTCAGGTCCAGATGTCCGCACAAATAGTTATGTGGTCCCAATGACCTAGCCCACATCGTCTTTCCCGTACGACTATCTCCCTCAATTACTATACTCCGAGGTCTAAGGGGCCGCGCAGCGGCATCGACAACGTTATCCAACGCCCAAACTTGAAGTTCTTCTGGAACTTGATCGAACGAAGAAAAAGAAAAAGGAGAAACATAAGGAGCTGGTGGCTCCTGAAAGATCCTGTCTAGATTTGCATTTAAATTATGAAATTGTAGTACAAAATCTTTAGGAGCTAGTTCCTTAATGACTCTAAGAGCCTCTGACTTACTTCCCGCGTTAAGCGCTGCGGCGTAAGCGTCGTTGGCTGTCTGTTGTCCTCCTCTTGCTGATCTTCCATCGATCTGAAACTCTCCCCACTCGAGAGTGTCCCCGTCCTTGTCGATGTAGTCCTTGACATCTGAGCTTGATTTAGCTCCCTGAATGTTCGGATGGAAATGTGCTGACCTGGTTGGGGATACCAGGTCGAAGAATCTGTTATTCGTGCAGATGAGTTTGCCCTCGAACTGGATGAGCACATGGAGATGAGGGCTCCCATCTTCGTGTAACTCTCTGCAGACTTTGATGTATTTTTTATTCGAGGGTGTGTTGATGGCTTGAATTTGGGAAAGTGCTTCCTCTTTAGTGAGTGAGCACTGTGGATAAGTGAGGAAATAATTTTTGGCTTGTATTTTAAAACGTTTGGGGGGAGCCATTGACTTTGGTCAATTGGAGACAACTGATTGGATTTTACTCTGGCAATTGGAGACTGGAGACAATTTATAGTGTCTCCAAATGGCATTATCGTAATTTGAGAAATCATTTCAAAATCCTCACGCTCCAAAAAGCGGCCATCCGTATAATATT-
>gi|574585172|gb|KF766949.1|_Cotton_leaf_curl_Multan_virus_isolate_Mm_segment_DNA-A_complete_sequence
ACCGGATGGCCGCGCGATTTTTTTTGTGGGCCCCCTATTTATGAGATTGCTCCCTCAAAGCTAAATAACGCTCCCGCCCACTATAAGTACTTGCGCACTAAGTTTCAAATTCAAACATGTGGGATCCATTGTTAAACGAATTTCCTGATACGGTGCACGGGTTTCGGTGTATGCTTTCTGTCAAATATTTGCAACTTTTGTCGCAGGATTATTCACCGGATACCCTAGGTTACGATTTAATACGGGATTTAATCTGTATTCTACGTTCCCGTAATTATGTCGAAGCGAGCTGCAGATATCGTCATTTCAACGCCCGCGTCGAAAGTACGTCGGCGTCTGAACTTCGGCAGCCCATACACCAACCGTGTTGCTGTCCCCATTGTCCGCGTCACAAAACAACAGGCATGGACAAACAGGCCTATGAACAGGAAGCCCAGAATATATCGGATGTACAGAAGTCCGGATGTTCCAAAGGGTTGTGAAGGCCCATGTAAGGTACAGTCTTTTGAGTCCAGACATGATGTTGTTCATATTGGTAAGGTAATGTGTATTTCTGATGTTACTCGTGGTGTCGGTTTGACCCATCGTATTGGTAAACGTTTTTGTGTCAAGTCAGTTTATGTTTTAGGTAAGATATGGATGGATGAAAATATAAAGACCAGGAATCACACGAATTCGGTCATGTTCTTTTTAGTTCGCGATCGACGACCTGTTGACAAACCTCAGGATTTTGGTGAGGTATTCAATATGTTTGATAACGAACCCAGTACAGCAACTGTGAAGAATAGTCATAGGGACCGTTATCAGGTGTTGAGGAAATGGCATGCAACCGTTACGGGTGGTCAATATGCGAGTAAGGAACAGGCTTTGGTCAAGAAGTTTGTCAGAGTTAACAATTATGTTGTTTACAATCAACAGGAAGCAGGAAAATACGAGAATCATACGGAAAATGCGTTAATGCTTTATATGGCTTGTACCCACGCTAGCAACCCTGTTTATGCTACGTTGAAGATTAGGATATATTTTTATGACTCTGTAACGAATTGATGTTAATAAAGTTTGAATTCTATTTCTGAATATTGATCTACATACATAGTTTGTTGGATTACATTGTACAATACATGTTCTACAGCTTTAATAACTAAATTAATTGAAATTACACCGAGATTGTTCAGATATTTGAGGACTTGGGTTTTGAATACCCTTAAGAAAAGACCAGTCTGAGGGTGTAAGGTCGTCCAGATTCGGAAGGTTAGAAAACACTTGTGCAGTCCCAGAGCTTTCCGAGTGTTGTAGTTGAACTGGATTCGGATCGTGAGTATGTCCATATTCGTCGTGAATGGACGGTTGAAGTGGCTGATTATCTTGAAATAAAGGGGATTTGGAACCTCCCAGATATATGCGCCATTCCCTGCTTGAGCTGCAGTGATGGGTTCCCCTGTGCGTGAATCCATGGTTGTGGCAGTTGATTGACAGATAATAAGAACACCCGCATTCAAGATCTACTCTCCTCCTCCTGTTGCGTCTCTTCGCTTCCCTGTGCTGTACTTTGATTGGAAGCTGAGTACAGTGGTCCTTCGAGAGTGATGAAGATCGCATTTTTTAGGGCCCAATTCTTTAATGCTGTGTTTTTTTCCTCGTTGAGGAATTCCTTATAACTGCTGTTGGGACCAGGATTGCACAAGAAGATTGTCGGTATTCCGCCTTTAATTTGAACTGGCTTACCGTATTTTGTGTTGGACTGCCAGTCTCTTTGGGCCCCCATGAACTCTTTAAAGTGTTTGAGGAAATGCGGGTCGACGTCATCAATGACGTTGTACCAGGCGTCGTTACTGTATACTTTGGGACTCAGGTCCAGATGTCCGCACAAATAGTTATGTGGTCCCAATGACCTAGCCCACATCGTCTTTCCCGTACGACTATCTCCCTCAATTACTATACTCCGAGGTCTAAGGGGCCGCGCAGCGGCATCGACAACGTTATCCAACGCCCAAACTTGAAGTTCTTCTGGAACTTGATCGAACGAAGAAAAAGAAAAAGGAGAAACATAAGGAGCTGGTGGCTCCTGAAAGATCCTGTCTAGATTTGCATTTAAATTATGAAATTGTAGTACAAAATCTTTAGGAGCTAGTTCCTTAATGACTCTAAGAGCCTCTGACTTACTTCCCGCGTTAAGCGCTGCGGCGTAAGCGTCGTTGGCTGTCTGTTGTCCTCCTCTTGCTGATCTTCCATCGATCTGAAACTGTCCCCACTCGAGAGTGTCCCCGTCCTTGTCGATGTAGTCCTTGACATCTGAGCTTGATTTAGCTCCCTGAATGTTCGGATGGAAATGTGCTGACCTGGTTGGGGATACCAGGTCGAAGAATCTGTTATTCGTGCAGATGAGTTTGCCCTCGAACTGGATGAGCACATGGAGATGAGGGCTCCCATCTTCGTGTAACTCTCTGCAGACTTTGATGTATTTTTTATTAGAGGGTGTGTTGATGGCTTGAATTTGGGAAAGTGCTTCCTCTTTAGTGAGTGAGCACTGTGGATAAGTGAGGAAATAATTTTTGGCTTGTATTTTAAAACGTTTGGGGGGAGCCATTGACTTTGGTCAATTGGAGACAACTGATTGGATTTTACTCTGGCAATTGGAGACTGGAGACAATTTATAGTGTCTCCAAATGGCATTATCGTAATTTGAGAAATCATTTCAAAATCCTCACGCTCCAAAAAGCGGCCATCCGTATAATATT-
>gi|574585165|gb|KF766947.1|_Cotton_leaf_curl_Multan_virus_isolate_YN01_segment_DNA-A_complete_sequence
ACCGGATGGCCGCGCGATTTTTTTTGTGGGCCCCCTATGTATGAGATTGCTCCCTCAAAGCTAAATAACGCTCCCGCCCACTATAAGTACTTGCGCACGAAGTTTCAAATTC-AACATGTGGGATCCATTGTTAAACGAATTTCCTGATACGGTGCACGGGTTTCGGTGTATGCTTTCTGTCAAATATTTGCAACTTTTGTCGCAGGATTATTCACCGGATACCCTAGGTTACGATTTAATACGGGATTTAATCTGTATTCTACGTTCCCGTAATTATGTCGAAGCGAGCTGCAGATATCGTCATTTCAACGCCCGCGTCGAAAGTACGTCGGCGTCTGAACTTCGGCAGCCCATACACCAGCCGTGTTGCTGTCCCCATTGTCCGCGTCACAAAACAACAGGCATGGACAAACAGGCCTATGAACAGGAAGCCCAGAATATATCGGATGTACAGAAGTCCGGATGTTCCAAAGGGTTGTGAAGGCCCATGTAAGGTACAGTCTTTTGAGTCCAGACATGATGTTGTTCATATTGGTAAGGTAATGTGTATTTCTGATGTTACTCGTGGTGTCGGTTTGACCCATCGTATTGGTAAACGTTTTTGTGTCAAGTCAGTTTATGTTTTAGGTAAGATATGGATGGATGAAAATATAAAGACCAGGAATCACACGAATTCGGTCATGTTCTTTTTAGTTCGCGATCGACGACCTGTTGACAAACCTCAGGATTTTGGTGAGGTATTCAATATGTTTGATAACGAACCCAGTACAGCAACTGTGAAGAATAGTCATAGGGACCGTTATCAGGTGTTGAGGAAATGGCATGCAACCGTTACGGGTGGTCAATATGCGAGTAAGGAACAGGCTTTGGTCAAGAAGTTTGTCAGAGTTAACAATTATGTTGTTTACAATCAACAGGAAGCAGGAAAATACGAGAATCATACGGAAAATGCGTTAATGCTTTATATGGCTTGTACCCACGCTAGCAACCCTGTTTATGCTACGTTGAAGATTAGGATATATTTTTATGACTCTGTAACGAATTGATGTTAATAAAGTTTGAATTCTATTTCTGAATATTGATCTACATACATAGTTTGTTGGATTACATTGTACAATACATGTTCTACAGCTTTAATAACTAAATTAATTGAAATTACACCGAGATTGTTCAGATATTTGAGGACTTGGGTTTTGAATACCCTTAAGAAAAGACCAGTCTGAGGGTGTAAGGTCGTCCAGATTCGGAAGGTTAGAAAACACTTGTGCAGTCCCAGAGCTTTCCGAGTGTTGTAGTTGAACTGGATTCGGATCGTGAGTATGTCCATATTCGTCGTGAATGGACGGTTGAAGTGGCTGATTATCTTGAAATAAAGGGGATTTGGAACCTCCCAGATATATGCGCCATTCCCTGCTTGAGCTGCAGTGATGGGTTCCCCTGTGCGTGAATCCATGGTTGTGGCAGTTGATTGACAGATAATAAGAACACCCGCATTCAAGATCTACTCTCCTCCTCCTGTTGCGTCTCTTCGCTTCCCTGTGCTGTACTTTGATTGGAAGCTGAGTACAGTGGTCCTTCGAGAGTGATGAAGATCGCATTTTTTAGGGCCCAATTCTTTAATGCTGTGTTTTTTTCCTCGTTGAGGAATTCCTTATAACTGCTGTTGGGACCAGGATTGCACAAGAAGATTGTCGGTATCCCGCCTTTAATTTGAACTGGCTTACCGTATTTTGTGTTGGACTGCCAGTCTCTTTGGGCCCCCATGAACTCTTTAAAATGTTTGAGGAAATGCGGGTCGACGTCATCAATGACGTTGTACCAGGCGTCGTTACTGTATACTTTGGGACTCAGGTCCAGATGTCCGCACAAATAGTTATGTGGTCCCAATGACCTAGCCCACATCGTCTTTCCCGTACGACTATCTCCCTCAATGATTATACTCCGAGGTCTAAGGGGCCGCGCAGCGGCATCGACAACGTTATCCAACGCCCAAACTTGAAGTTCTTCTGGAACTTGATCGAACGAAGAAAAAGAAAAAGGAGAAACATAAGGAGCTGGTGGCTCCTGAAAGATCCTGTCTAGATTTGCATTTAAATTATGAAATTGTAGTACAAAATCTTTAGGAGCTAGTTCCTTAATGACTCTAAGAGCCTCTGACTTACTTCCCGCGTTAAGCGCTGCGGCGTAAGCGTCGTTGGCTGTCTGTTGTCCTCCTCTTGCTGATCTTCCATCGATCTGAAACTCTCCCCACTCGAGAGTGTCCCCGTCCTTGTCGATGTAGTCCTTGACATCTGAGCTTGATTTAGCTCCCTGAATGTTCGGATGGAAATGTGCTGACCTGGTTGGGGATACCCGGTCGAAGAATCTGTTATTCGTGCAGATGAGTTTGCCCTCGAACTGGATGAGCACATGGAGATGAGGGCTCCCATCTTCGTGTAACTCTCTGCAGACTTTGATGTATTTTTTATTCGAGGGTGTGTTGATTGCTTGAATTTGGGAAAGTACTTCCTCTTTAGTGAGTGAGCACTGTGGATAAGTGAGGAAATAATTTTTGGCTTGTATTTTAAAACGTTTGGGGGGAGCCATTGACTTTGGTCAATTGGAGACAACTGATTGGATTTTACTCTGGCAATTGGAGACTGGAGACAATTTATAGTGTCTCCAAATGGCATTATCGTAATTTGAGAAATCATTTCAAAATCCTCACGCTCCAAAAAGCGGCCATCCGTATAATATT-
>gi|574585158|gb|KF766945.1|_Cotton_leaf_curl_Multan_virus_isolate_Hy_segment_DNA-A_complete_sequence
ACCGGATGGCCGCGCGATTTTTTTTGTGGGCCCCCTATGTATGAGATTGCTCCCTCAAAGCTAAATAACGCTCCCGCCCACTATAAGTACTTGCGCACTAAGTTTCAAATTCAAACATGTGGGATCCATTGTTAAACGAATTTCCTGATACGGTGCACGGGTTTCGGTGTATGCTTTCTGTCAAATATTTGCAACTTTTGTCGCAGGATTATTCACCGGATACCCTAGGTTACGATTTAATACGGGATTTAATCTGTATTCTACGTTCCCGTAATTATGTCGAAGCGAGCTGCAGATATCGTCATTTCAACGCCCGCGTCGAAAGTACGTCGGCGTCTGAACTTCGGCAGCCCATACACCAGCCGTGTTGCTGTCCCCATTGTCCGCGTCACAAAACAACAGGCATGGACAAACAGGCCTATGAACAGGAAGCCCAGAATATATCGGATGTACAGAAGTCCGGATGTTCCAAAGGGTTGTGAAGGCCCATGTAAGGTACAGTCTTTTGAGTCCAGACATGATGTTGTTCATATTGGTAAGGTAATGTGTATTTCTGATGTTACTCGTGGTGTCGGTTTGACCCATCGTATTGGTAAACGTTTTTGTGTCAAGTCAGTTTATGTTTTAGGTAAGATATGGATGGATGAAAATATAAAGACCAGGAATCACACGAATTCGGTCATGTTCTTTTTAGTTCGCGATCGACGACCTGTTGACAAACCTCAGGATTTTGGTGAGGTATTCAATATGTTTGATAACGAACCCAGTACAGCAACTGTGAAGAATAGTCATAGGGACCGTTATCAGGTGTTGAGGAAATGGCATGCAACCGTTACGGGTGGTCAATATGCGAGTAAGGAACAGGCTTTGGTCAAGAAGTTTGTCAGAGTTAACAATTATGTTGTTTACAATCAACAGGAAGCAGGAAAATACGAGAATCATACGGAAAATGCGTTAATGCTTTATATGGCTTGTACCCACGCTAGCAACCCTGTTTATGCTACGTTGAAGATTAGGATATATTTTTATGACTCTGTAACGAATTGATGTTAATAAAGTTTGAATTCTATTTCTGAATATTGATCTACATACATAGTTTGTTGGATTACATTGTACAATACATGTTCTACAGCTTTAATAACTAAATTAATTGAAATTACACCGAGATTGTTCAGATATTTGAGGACTTGGGTTTTGAATACCCTTAAGAAAAGACCAGTCTGAGGGTGTAAGGTCGTCCAGATTCGGAAGGTTAGAAAACACTTGTGCAGTCCCAGAGCTTTCCGAGTGTTGTAGTTGAACTGGATTCGGATCGTGAGTATGTCCATATTCGTCGTGAATGGACGGTTGAAGTGGCTGATTATCTTGAAATAAAGGGGATTTGGAACCTCCCAGATATATGCGCCATTCCCTGCTTGAGCTGCAGTGATGGGTTCCCCTGTGCGTGAATCCATGGTTGTGGCAGTTGATTGACAGATAATAAGAACACCCGCATTCAAGATCTACTCTCCTCCTCCTGTTGCGTCTCTTCGCTTCCCTGTGCTGTACTTTGATTGGAAGCTGAGTACAGTGGTCCTTCGAGAGTGATGAAGATCGCATTTTTTAGGGCCCAATTCTTTAATGCTGTGTTTTTTTCCTCGTTGAGGAATTCCTTATAACTGCTGTTGGGACCAGGATTGCACAAGAAGATTGTCGGTATGCCGCCTTTAATTTGAACTGGCTTACCGTATTTTGTGTTGGACTGCCAGTCTCTTTGGGCCCCCATGAACTCTTTAAAGTGTTTGAGGAAATGCGGGTCGACGTCATCAATGACGTTGTACCAGGCGTCGTTACTGTATACTTTGGGACTCAGGTCCAGATGTCCGCACAAATAGTTATGTGGTCCCAATGACCTAGCCCACATCGTCTTTCCCGTACGACTATCTCCCTCAATTACTATACTCCGAGGTCTAAGGGGCCGCGCAGCGGCATCGACAACGTTATCCAACGCCCAAACTTGAAGTTCTTCTGGAACTTGATCGAACGAAGAAAAAGAAAAAGGAGAAACATAAGGAGCTGGTGGCTCCTGAAAGATCCTGTCTAGATTTGCATTTAAATTATGAAATTGTAGTACAAAATCTTTAGGAGCTAGTTCCTTAATGACTCTAAGAGCCTCTGACTTACTTCCCGCGTTAAGCGCTGCGGCGTAAGCGTCGTTGGCTGTCTGTTGTCCTCCTCTTGCTGATCTTCCATCGATCTGAAACTCTCCCCACTCGAGAGTGTCCCCGTCCTTGTCGATGTAGTCCTTGACATCTGAGCTTGATTTAGCTCCCTGAATGTTCGGATGGAAATGTGCTGACCTGGTTGGGGATACCAGGTCGAAGAATCTGTTATTCGTGCAGATGAGTTTGCCCTCGAACTGGATGAGCACATGGAGATGAGGGCTCCCATCTTCGTGTAACTCTCTGCAGACTTTGATGTATTTTTTATTCGAGGGTGTGTTGATTGCTTGAATTTGGGAAAGTACTTCCTCTTTAGTGAGTGAGCACTGTGGATAAGTGAGGAAATAATTTTTGGCTTGTATTTTAAAACGTTTGGGGGGAGCCATTGACTTTGGTCAATTGGAGACAACTGATTGGATTTTACTCTGGCAATTGGAGACTGGAGACAATTTATAGTGTCTCCAAATGGCATTATCGTAATTTGAGAAATCATTTCAAAATCCTCACGCTCCAAAAAGCGGCCATCCGTATAATATT-
>gi|386268898|gb|JQ424826.1|_Cotton_leaf_curl_Multan_virus_isolate_GD11_segment_DNA-A_complete_sequence
ACCGGATGGCCGCGCGA-TTTTTTTGTGGGCCCCCTATTTATGAGATTGCTCCCTCAAAGCTAAATAACGCTCCCGCCCACTATAAGTACTTGCGCACTAAGTTTCAAATTCAAACATGTGGGATCCATTGTTAAACGAATTTCCTGATACGGTGCACGGGTTTCGGTGTATGCTTTCTGTCAAATATTTGCAACTTTTGTCGCAGGATTATTCACCGGATACCCTAGGTTACGATTTAATACGGGATTTAATCTGTATTCTACGTTCCCGTAATTATGTCGAAGCGAGCTGCAGATATCGTCATTTCAACGCCCGCGTCGAAAGTACGTCGGCGTCTGAACTTCGGCAGCCCATACACCAACCGTGTTGCTGTCCCCATTGTCCGCGTCACAAAACAACAGGCATGGACAAACAGGCCTATGAACAGGAAGCCCAGAATATATCGGATGTACAGAAGTCCGGATGTTCCAAAGGGTTGTGAAGGCCCATGTAAGGTACAGTCTTTTGAGTCCAGACATGATGTTGTTCATATTGGTAAGGTAATGTGTATTTCTGATGTTACTCGTGGTGTCGGTTTGACCCATCGTATTGGTAAACGTTTTTGTGTCAAGTCAGTTTATGTTTTAGGTAAGATATGGATGGATGAAAATATAAAGACCAGGAATCACACGAATTCGGTCATGTTCTTTTTAGTTCGCGATCGACGACCTGTTGACAAACCTCAGGATTTTGGTGAGGTATTCAATATGTTTGATAACGAACCCAGTACAGCAACTGTGAAGAATAGTCATAGGGACCGTTATCAGGTGTTGAGGAAATGGCATGCAACCGTTACGGGTGGTCAATATGCGAGTAAGGAACAGGCTTTGGTCAAGAAGTTTGTCAGAGTTAACAATTATGTTGTTTACAATCAACAGGAAGCAGGAAAATACGAGAATCATACGGAAAATGCGTTAATGCTTTATATGGCTTGTACCCACGCTAGCAACCCTGTTTATGCTACGTTGAAGATTAGGATATATTTTTATGACTCTGTAACGAATTGATGTTAATAAAGTTTGAATTCTATTTCTGAATATTGATCTACATACATAGTTTGTTGGATTACATTGTACAATACATGTTCTACAGCTTTAATAACTAAATTAATTGAAATTACACCGAGATTGTTCAGATATTTGAGGACTTGGGTTTTGAATACCCTTAAGAAAAGACCAGTCTGAGGGTGTAAGGTCGTCCAGATTCGGAAGGTTAGAAAACACTTGTGCAGTCCCAGAGCTTTCCGAGTGTTGTAGTTGAACTGGATTCGGATCGTGAGTATGTCCATATTCGTCGTGAATGGACGGTTGAAGTGGCTGATTGTCTTGAAATAAAGGGGATTTGGAACCTCCCAGATATATGCGCCATTCCCTGCTTGAGCTGCAGTGATGGGTTCCCCTGTGCGTGAATCCATGGTTGTGGCAGTTGATTGACAGATAATAAGAACACCCGCATTCAAGATCTACTCTCCTCCTCCTGTTGCGTCTCTTCGCTTCCCTGTGCTGTACTTTGATTGGAAGCTGAGTACAGTGGTCCTTCGAGAGTGATGAAGATCGCATTTTTTAGGGCCCAATTCTTTAATGCTGTGTTTTTTTCCTCGTTGAGGAATTCCTTATAACTGCTGTTGGGACCAGGATTGCACAAGAAGATTGTCGGTATTCCGCCTTTAATTTGAACTGGCTTACCGTATTTTGTGTTGGACTGCCAGTCTCTTTGGGCCCCCATGAACTCTTTAAAGTGTTTGAGGAAATGCGGGTCGACGTCATCAATGACGTTGTACCAGGCGTCGTTACTGTATACTTTGGGACTCAGGTCCAGATGTCCGCACAAATAGTTATGTGGTCCCAATGACCTAGCCCACATCGTCTTTCCCGTACGACTATCTCCCTCAATTACTATACTTCGAGGTCTAAGGGGCCGCGCAGCGGCATCGACAACGTTATCCAACGCCCAAACTTGAAGTTCTTCTGGAACTTGATCGAACGAAGAAAAAGAAAAAGGAGAAACATAAGGAGCTGGTGGCTCCTGAAAGATCCTGTCTAGATTTGCATTTAAATTATGAAATTGTAGTACAAAATCTTTAGGAGCTAGTTCCTTAATGACTCTAAGAGCCTCTGACTTACTTCCCGCGTTAAGCGCTGCGGCGTAAGCGTCGTTGGCTGTCTGTTGTCCTCCTCTTGCTGATCTTCCATCGATCTGAAACTCTCCCCACTCGAGAGTGTCCCCGTCCTTGTCGATGTAGTCCTTGACATCTGAGCTTGATTTAGCTCCCTGAATGTTCGGATGGAAATGTGCTGACCTGGTTGGGGATACCAGGTCGAAGAATCTGTTATTCGTGCAGATGAGTTTGCCCTCGAACTGGATGAGCACATGGAGATGAGGGCTCCCATCTTCGTGTAACTCTCTGCAGACTTTGATGTATTTTTTATTCGAGGGTGTGTTGATGGCTTGAATTTGGGAAAGTGCTTCCTCTTTAGTGAGTGAGCACTGTGGATAAGTGAGGAAATAATTTTTGGCTTGTATTTTAAAACGTTTGGGGGGAGCCATTGACTTTGGTCAATTGGAGACAACTGATTGGATTTTACTCTGGCAATTGGAGACTGGAGACAATTTATAGTGTCTCCAAATGGCATTATCGTAATTTGAGAAATCATTTCAAAATCCTCACGCTCCAAAAAGCGGCCATCCGTATAATATT-
>gi|528791264|gb|KF444948.1|_Cotton_leaf_curl_Multan_virus_isolate_HN08_segment_DNA-A_complete_sequence
ACCGGATGGCCGCGCGATTTTTTTTGTGGGCCCCCTATGTATGAGATTGCTCCCTCAAAGCTAAATAACGCTCCCGCCCACTATAAGTACTTGCGCACTAAGTTTCAAATTCAAACATGTGGGATCCATTGTTAAACGAATTTCCTGATACGGTGCACGGGTTTCGGTGTATGCTTTCTGTCAAATATTTGCAACTTTTGTCGCAGGATTATTCACCGGATACCCTAGGTTACGATTTAATACGGGATTTAATCTGTATTCTACGTTCCCGTAATTATGTCGAAGCGAGCTGCAGATATCGTCATTTCAACGCCCGCGTCGAAAGTACGTCGGCGTCTGAACTTCGGCAGCCCATACACCAGCCGTGTTGCTGTCCCCATTGTCCGCGTCACAAAACAACAGGCATGGACAAACAGGCCTATGAACAGGAAGCCCAGAATATATCGGATGTACAGAAGTCCGGATGTTCCAAAGGGTTGTGAAGGCCCATGTAAGGTACAGTCTTTTGAGTCCAGACATGATGTTGTTCATATTGGTAAGGTAATGTGTATTTCTGATGTTACTCGTGGTGTCGGTTTGACCCATCGTATTGGTAAACGTTTTTGTGTCAAGTCAGTTTATGTTTTAGGTAAGATATGGATGGATGAAAATATAAAGACCAGGAATCACACGAATTCGGTCATGTTCTTTTTAGTTCGCGATCGAAGACCTGTTGACAAACCTCAGGATTTTGGTGAGGTATTCAATATGTTTGATAACGAACCCAGTACAGCAACTGTGAAGAATAGTCATAGGGACCGTTATCAGGTGTTGAGGAAATGGCATGCAACCGTTACGGGTGGTCAATATGCGAGTAAGGAACAGGCTTTGGTCAAGAAGTTTGTCAGAGTTAACAATTATGTTGTTTACAATCAACAGGAAGCAGGAAAATACGAGAATCATACGGAAAATGCGTTAATGCTTTATATGGCTTGTACCCACGCTAGCAACCCTGTTTATGCTACGTTGAAGATTAGGATATATTTTTATGACTCTGTAACGAATTGATGTTAATAAAGTTTGAATTCTATTTCTGAATATTGATCTACATACATAGTTTGTTGGATTACATTGTACAATACATGTTCTACAGCTTTAATAACTAAATTAATTGAAATTACACCGAGATTGTTCAGATATTTGAGGACTTGGGTTTTGAATACCCTTAAGAAAAGACCAGTCTGAGGGTGTAAGGTCGTGCAGATTCGGAAGGTTAGAAAACACTTGTGCAGTCCCAGAGCTTTCCGAGTGTTGTAGTTGAACTGGATTCGGATCGTGAGTATGTCCATATTCGTCGTGAATGGACGGTTGAAGTGGCTGATTATCTTGAAATAAAGGGGATTTGGAACCTCCCAGATATATGCGCCATTCCCTGCTTGAGCTGCAGTGATGGGTTCCCCTGTGCGTGAATCCATGGTTGTGGCAGTTGATTGACAGATAATAAGAACACCCGCATTCAAGATCTACTCTCCTCCTCCTGTTGCGTCTCTTCGCTTCCCTGTGCTGTACTTTGATTGGAAGCTGAGTACAGTGGTCCTTCGAGAGTGATGAAGATCGCATTTTTTAGGGCCCAATTCTTTAATGCTGTGTTTTTTTCCTCGTTGAGGAATTCCTTATAACTGCTGTTGGGACCAGGATTGCACAAGAAGATTGTCGGTATCCCGCCTTTAATTTGAACTGGCTTACCGTATTTTGTGTTGGACTGCCAGTCTCTTTGGGCCCCCATGAACTCTTTAAAGTGTTTGAGGAAATGCGGGTCGACGTCATCAATGACGTTGTACCAGGCGTCGTTACTGTATACTTTGGGACTCAGGTCCAGATGTCCGCACAAATAGTTATGTGGTCCCAATGACCTAGCCCACATCGTCTTTCCCGTACGACTATCTCCCTCAATTACTATACTCCGAGGTCTAAGGGGCCGCGCAGCGGCATCGACAACGTTATCCAACGCCCAAACTTGGAGTTCTTCTGGAACTTGATCGAACGAAGAAAAAGAAAAAGGAGAAACATAAGGAGCTGGTGGCTCCTGAAAGATCCTGTCTAGATTTGCATTTAAATTATGAAATTGTAGTACAAAATCTTTAGGAGCTAGTTCCTTAATGACTCTAAGAGCCTCTGACTTACTTCCCGCGTTAAGCGCTGCGGCGTAAGCGTCGTTGGCTGTCTGTTGTCCTCCTCTTGCTGATCTTCCATCGATCTGAAACTCTCCCCACTCGAGAGTGTCCCCGTCCTTGTCGATGTAGTCCTTGACATCTGAGCTTGATTTAGCTCCCTGAATGTTCGGATGGAAATGTGCTGACCCGGTTGGGGATACCAGGTCGAAGAATCTGTTATTCGTGCAGATGAGTTTGCCCTCGAACTGGATGAGCACATGGAGATGAGGGCTCCCATCTTCGTGTAACTCTCTGCAGACTTTGATGTATTTTTTATTCGAGGGTGTGTTGATTGCTTGAATTTGGGAAAGTACTTCCTCTTTAGTGAGTGAGCACTGTGGATAAGTGAGGAAATAATTTTTGGCTTGTATTTTAAAACGTTTGGGGGGAGCCATTGACTTTGGTCAATTGGAGACAACTGATTGGATTTTACTCTGGCAATTGGAGACTGGAGACAATTTATAGTGTCTCCAAATGGCATTATCGTAATTTGAGAAATCATTTCAAAATCCTCACGCTCCAAAAAGCGGCCATCCGTATAATATT-
>gi|527290420|gb|KF413616.1|_Cotton_leaf_curl_Multan_virus_isolate_G2_segment_DNA-A_complete_sequence
ACCGGATGGCCGCGCGATTTTTTTTGTGGGCCCCCTATTTATGAGATTGCTCCCTGAAAGCTAAATAACGCTCCCGCCCACTATAAGTACTTGCGCACTAAGTTTCAAATTCAAACATGTGGGATCCATTGTTAAACGAATTTCCTGATACGGTGCACGGGTTTCGGTGTATGCTTTCTGTCAAATATTTGCAACTTTTGTCGCAGGATTATTCACCGGATACCCTAGGTTACGATTTAATACGGGATTTAATCTGTATTCTACGTTCCCGTAATTATGTCGAAGCGAGCTGCAGATATCGTCATTTCTACGCCCGCGTCGAAAGTACGTCGGCGTCTGAACTTCGGCAGCCCATACACCAACCGTGTTGCTGTCCCCATTGTCCGCGTCACAAAACAACAGGCATGGACAAACAGGCCTATGAACAGGAAGCCCAGAATATATCGGATGTACAGAAGTCCGGATGTTCCAAAGGGTTGTGAAGGCCCATGTAAGGTACAGTCTTTTGAGTCCAGACATGATGTTCTTCATATTGGTAAGGTAATGTGTATTTCTGATGTTACTCGTGGTGTCGGTTTGACCCATCGTATTGGTAAACGTTTTTGTGTCAAGTCAGTTTATGTTTTAGGTAAGATATGGATGGATGAAAATATAAAGACCATGAATCACACGAATTCGGTCATGTTCTTTTTAGTTCGCGATCGACGACCTGTTGACAAACCTCAGGATTTTGGTGAGGTATTCAATATGTTTGACAACGAACCCAGTACAGCAACTGTGAAGAATAGTCATAGGGACCGTTATCAGGTGTTGAGGAAATGGCATGCAACCGTTACGGGTGGTCAATATGCGAGTAAGGAACAGGCTTTGGTCAAGAAGTTTGTCAGAGTTGACAATTATGTTGTTTACAATCAACAGGAAGCAGGAAAATACGAGAATCATACGGAAAATGCGTTAATGCTTTATATGGCTTGTACCCACGCTAGCAACCCTGTTTATGCTACGTTGAAGATTAGGATATATTTTTATGACTCTGTAACGAATTGATATTAATAAAGTTTGAATTCTATTTCTGAATATTGATCTACATACATAGTTTGTTGGATTACATTGTACAATACATGTTCTACAGCTTTAATAACTAAATTAATTGAAATTACACCGAGATTGTTCAGATATTTGAGGACTTGGGTTTTGAATACCCTTAAGAAAAGACCAGTCTGAGGGTGTAAGGTCGTCCAGATTCGGAAGGTTAGAAAACACTTGTGCAGTCCCAGAGCTTTCCGAGTGTTGTAGTTGAACTGGATTCGGATCGTGAGTATGTCCATATTCGTCGTGAATGGACGGTTGAAGTGGCTGATTATCTTGAAATAAAGGGGATTTGGAACCTCCCAGATATATGCGCCATTCCCTGCTTGAGCTGCAGTGATGGGTTCCCCTGTGCGTGAATCCATGGTTGTGGCAGTTGATTGACAGATAATAAGAACACCCGCATTCAAGATCTACTCTCCTCCTCCTGTTGCGTCTCTTCGCTTCCCTGTGCTGTACTTTGATTGGAAGCTGAGTACAGTTGTCCTTCGAGGGTGATGAAGATCGCATTTTTTAGGGCCCAATTCTTTAATGCTGTGTTTTTTTCCTCGTTGAGGAATTCCTTATAACTGCTGTTGGGACCAGGATTGCACAAGAAGATTGTCGGTATCCCGCCTTTAATTTGAACTGGCTTACCGTATTTTGTGTTGGACTGCCAGTCTCTTTGGGCCCCCATGAACTCTTTAAAGTGTTTGAGGAAATGCGGGTCGACGTCATCAATGACGTTGTACCAGGCGTCGTTACTGTATACTTTGGGACTCAGGTCCAGATGTCCGCACAAATAGTTATGTGGTCCCAATGACCTAGCCCACATCGTCTTTCCCGTACGACTATCTCCCTCAATTACTATACTTCGAGGTCTAAGGGGCCGCGCAGCGGCATCGACAACGTTATCCAACGCCCAAACTTGAAGTTCTTCTGGAACTTTATCGAACGAAGAAGAAGAAAAAGGAGAAACATAAGGAGCTGGTGGCTCCTGAAAGATCCTGTCTAGATTTGCATTTAAATTATGGAATTGTAGTACAAAATCTTTAGGAGCTAGTTCCTTAATGACTCTAAGAGCCTCTGACTTACTTCCCGCGTTAAGCGCTGCGGCGTAAGCGTCGTTGGCTGTCTGTTGTCCTCCTCTTGCTGATCTTCCATCGATCTGAAACTCTCCCCACTCGAGAGTGTCCCCGTCCTTGTCGATGTAGTCCTTGACATCTGAGCTTGAGTTAGCTCCCTGAATGTTCGGATGGAAATGTGCTGACCTGGTTGGGGATACCAGGTCGAAGAATCTGTAATTCGTGCAGATGAATTTGCCCTCGAACTGGATGAGCACATGGAGATGAGGGCTCCCATCTTCGTGTAACTCTCTGCAGACTTTGATGTATTTTTTATTCGAGGGTGTGTTGATGGCTTGAATTTGGGAAAGTAGTTCCTCTTTAGTGAGTGAGCACTGTGGATAAGTGAGGAAATAATTTTTGGCTTGTATTTTAAAACGTTTGGGGGGAGCCATTGACTTTGGTCAATTGGAGACAACTGATGGGATTTTACTCTGGCAATTGGAGACTGGAGACAATTTATAGTGTCTCCAAATGGCATTATCGTAATTTGAGAAATCATTTCAAAATCCTCACGCTCCAAAAAGCGGCCATCCGTATAATATT-
>gi|449265515|gb|KC171654.1|_Cotton_leaf_curl_Multan_virus_isolate_GX88_segment_DNA-A_complete_sequence
ACCGGATGGCCGCGCGA-TTTTTTTGTGGGCCCCCTATTTATGAGATTGCTCCCTCAAAGCTAAATAACGCTCCCGCCCACTATAAGTACTTGCGCACTAAGTTTCAAATTCAAACATGTGGGATCCATTGTTAAACGAATTTCCTGATACGGTGCACGGGTTTCGGTGTATGCTTTCTGTCAAATATTTGCAACTTTTGTCGCAGGATTATTCACCGGATACCCTAGGTTACGATTTAATACGGGATTTAATCTGTATTCTACGTTCCCGTAATTATGTCGAAGCGAGCTGCAGATATCGTCATTTCAACGCCCGCGTCGAAAGTACGTCGGCGTCTGAACTTCGGCAGCCCATACACCAACCGTGTTGCTGTCCCCATTGTCCGCGTCACAAAACAACAGGCATGGACAAACAGGCCTATGAACAGGAAGCCCAGAATATATCGGATGTACAGAAGTCCGGATGTTCCAAAGGGTTGTGAAGGCCCATGTAAGGTACAGTCTTTTGAGTCCAGACATGATGTTGTTCATATTGGTAAGGTAATGTGTATTTCTGATGTTACTCGTGGTGTCGGTTTGACCCATCGTATTGGTAAACGTTTTTGTGTCAAGTCAGTTTATGTTTTAGGTAAGATATGGATGGATGAAAATATAAAGACCAGGAATCACACGAATTCGGTCATGTTCTTTTTAGTTCGCGATCGACGACCTGTTGACAAACCTCAGGATTTTGGTGAGGTATTCAATATGTTTGATAACGAACCCAGTACAGCAACTGTGAAGAATAGTCATAGGGACCGTTATCAGGTGTTGAGGAAATGGCATGCAACCGTTACGGGTGGTCAATATGCGAGTAAGGAACAGGCTTTGGTCAAGAAGTTTGTCAGAGTTAACAATTATGTTGTTTACAATCAACAGGAAACAGGAAATTACGAGAATCATACGGAAAATGCGTTAATGCTTTATATGGCTTGTACCCACGCTAGCAACCCTGTTTATGCTACGTTGAAAATTAGGATATATTTTTATGACTCTGTAACGAATTGATGTTAATAAAGTTTGAATTCTATTTCTGAATATTGATCTACATACATAGTTTGTTGGATTACATTGTACAATACATGTTCTACAGCTTTAATAACTAAATTAATTGAAATTACACCGAGATTGTTCAGATATTTGAGGACTTGGGTTTTGAATACCCTTAAGAAAAGACCAGTCTGAGGGTGTAAGGTCGTCCAGATTCGGAAGGTTAGAAAACACTTGTGCAGTCCCAGAGCTTTCCGAGTGTTGTAGTTGAATTGGATTCGGATCGTGAGTATGTCCATATTTGTCGTGAATGGACGGTTGAAGTGGCTGATTATCTTGAAATAAAGGGGATTTGGAACCTCCCAGATATATGCGCCATTCCCTGCTTGAGCTGCAGTGATGGGTTCCCCTGTGCGTGAATCCATGGTTGTGGCAGTTGATTGACAGATAATAAGAACACCCGCATTCAAGATCTACTCTCCTCCTCCTGTTGCGTCTCTTCGCTTCCCTGTGCTGTACTTTGATTGGAAGCTGAGTACAGTGGTCCTTCGAGAGTGATGAAGATCGCATTTTTTAGGGCCCAATTCTTTAATGCTGTGTTTTTTTCCTCGTTGAGGAATTCCTTATAACTGCTGTTGGGACCAGGATTGCACAAGAAGATTGTCGGTATTCCGCCTTTAATTTGAACTGGCTTACCGTATTTTGTGTTGGACTGCCAGTCTCTTTGGGCCCCCATGAACTCTTTAAAGTGTTTGAGGAAATGCGGGTCGACGTCATCAATGACGTTGTACCAGGCGTCGTTACTGTATACTTTGGGACTCAGGTCCAGATGTCCGCACAAATAGTTATGTGGTCCCAATGACCTAGCCCACATCGTCTTTCCCGTACGACTATCTCCCTCAATTACTATACTCCGAGGTCTAAGGGGCCGCGCAGCGGCATCGACAACGTTATCCAACGCCCAAACTTGAAGTTCTTCTGGAACTTGATCGAACGAAGAAAAAGAAAAAGGAGAAACATAAGGAGCTGGTGGCTCCTGAAAGATCCTGTCTAGATTTGCATTTAAATTATGAAATTGTAGTACAAAATCTTTAGGAGCTAGTTCCTTAATGACTCTAAGAGCCTCTGACTTACTTCCCGCGTTAAGCGCTGCGGCGTAAGCGTCGTTGGCTGTCTGTTGTCCTCCTCTTGCTGATCTTCCATCGATCTGAAACTCTCCCCACTCGAGAGTGTCCCCGTCCTTGTCGATGTAGTCCTTGACATCTGAGCTTGATTTAGCTCCCTGAATGTTCGGATGGAAATGTGCTGACCTGGTTGGGGATACCAGGTCGAAGAATCTGTTATTCGTGCAGATGAGTTTGCCCTCGAACTGGATGAGCACATGGAGATGAGGGCTCCCATCTTCGTGTAACTCTCTGCAGACTTTGATGTATTTTTTATTCGAGGGTGTGTTAATGGCTTGAATTTGGGAAAGTGCTTCCTCTTTAGTGAGTGAGCACTGTGGATAAGTGAGGAAATAATTTTTGGCTTGTATTTTAAAACGTTTGGGGGGAGCCATTGACTTTGGTCAATTGGAGACAACTGATTGGATTTTACTCTGGCAATTGGAGACTGGAGACAATTTATAGTGTCTCCAAATGGCATTATCGTAATTTGAGAAATCATTTCAAAATCCTCACGCTCCAAAAAGCGGCCATCCGTATAATATT-
>gi|432134508|gb|JX914662.1|_Cotton_leaf_curl_Multan_virus_isolate_JS-Hi-A-3-2_complete_genome
ACCGGATGGCCGCGCGA--TTTTTTGTGGGCCCCCTATTTATGAGATTGCTCCCTCAAAGCTAAATAACGCTCCCGCCCACTATAAGTACTTGCGCACTAAGTTTCAAATTCAAACATGTGGGATCCATTGTTAAACGAATTTCCTGATACGGTGCACGGGTTTCGGTGTATGCTTTCTGTCAAATATTTGCAACTTTTGTCGCAGGATTATTCACCGGATACCCTAGGTTACGATTTAATACGGGATTTAATCTGTATTCTACGTTCCCGTAATTATGTCGAAGCGAGCTGCAGATATCGTCATTTCAACGCCCGCGTCGAAAGTACGTCGGCGTCTGAACTTCGGCAGCCCATACACCAACCGTGTTGCTGTCCCCATTGTCCGCGTCACAAAACAACAGGCATGGACAAACAGGCCTATGAACAGGAAGCCCAGAATATATCGGATGTACAGAAGTCCGGATGTTCCAAAGGGTTGTGAAGGCCCATGTAAGGTACAGTCTTTTGAGTCCAGACATGATGTTGTTCATATTGGTAAGGTAATGTGTATTTCTGATGTTACTCGTGGTGTCGGTTTGACCCATCGTATTGGTAAACGTTTTTGTGTCAAGTCAGTTTATGTTTTAGGTAAGATATGGATGGATGAAAATATAAAGACCAGGAATCACACGAATTCGGTCATGTTCTTTTTAGTTCGCGATCGACGACCTGTTGACAAACCTCAGGATTTTGGTGAGGTATTCAATATGTTTGATAACGAACCCAGTACAGCAACTGTGAAGAATAGTCATAGGGACCGTTATCAGGTGTTGAGGAAATGGCATGCAACCGTTACGGGTGGTCAATATGCGAGTAAGGAACAGGCTTTGGTCAAGAAGTTTGTCAGAGTTAACAATTATGTTGTTTACAATCAACAGGAAGCAGGAAAATACGAGAATCATACGGAAAATGCGTTAATGCTTTATATGGCTTGTACCCACGCTAGCAACCCTGTTTATGCTACGTTGAAGATTAGGATATATTTTTATGACTCTGTAACGAATTGATGTTAATAAAGTTTGAATTCTATTTCTGAATATTGATCTACATACATAGTTTGTTGGATTACATTGTACAATACATGTTCTACAGCTTTAATAACTAAATTAATTGAAATTACACCGAGATTGTTCAGATATTTGAGGACTTGGGTTTTGAATACCCTTAAGAAAAGACCAGTCTGAGGGTGTAAGGTCGTCCAGATTCGGAAGGTTAGAAAACACTTGTGCAGTCCCAGAGCTTTCCGAGTGTTGTAGTTGAACTGGATTCGGATCGTGAGTATGTCCATATTCGTCGTGAATGGACGGTTGAAGTGGCTGATTATCTTGAAATAAAGGGGATTTGGAACCTCCCAGATATATGCGCCATTCCCTGCTTGAGCTGCAGTGATGGGTTCCCCTGTGCGTGAATCCATGGTTGTGGCAGTTGATTGACAGATAATAAGAACACCCGCATTCAAGATCTACTCTCCTCCTCCTGTTGCGTCTCTTCGCTTCCCTGTGCTGTACTTTGATTGGAAGCTGAGTACAGTGGTCCTTCGAGAGTGATGAAGATCGCATTTTTTAGGGCCCAATTCTTTAATGCTGTGTTTTTTTCCTCGTTGAGGAATTCCTTATAACTGCTGTTGGGACCAGGATTGCACAAGAAGATTGTCGGTATTCCGCCTTTAATTTGAACTGGCTTACCGTATTTTGTGTTGGACTGCCAGTCTCTTTGGGCCCCCATGAACTCTTTAAAGTGTTTGAGGAAATGCGGGTCGACGTCATCAATGACGTTGTACCAGGCGTCGTTACTGTATACTTTGGGACTCAGGTCCAGATGTCCGCACAAATAGTTATGTGGTCCCAATGACCTAGCCCACATCGTCTTTCCCGTACGACTATCTCCCTCAATTACTATACTCCGAGGTCTAAGGGGCCGCGCAGCGGCATCGACAACGTTATCCAACGCCCAAACTTGAAGTTCTTCTGGAACTTGATCGAACGAAGAAAAAGAAAAAGGAGAAACATAAGGAGCTGGTGGCTCCTGAAAGATCCTGTCTAGATTTGCATTTAAATTATGAAATTGTAGTACAAAATCTTTAGGAGCTAGTTCCTTAATGACTCTAAGAGCCTCTGACTTACTTCCCGCGTTAAGCGCTGCGGCGTAAGCGTCGTTGGCTGTCTGTTGTCCTCCTCTTGCTGATCTTCCATCGATCTGAAACTCTCCCCACTCGAGAGTGTCCCCGTCCTTGTCGATGTAGTCCTTGACATCTGAGCTTGATTTAGCTCCCTGAATGTTCGGATGGAAATGTGCTGACCTGGTTGGGGATACCAGGTCGAAGAATCTGTTATTCGTGCAGATGAGTTTGCCCTCGAACTGGATGAGCACATGGAGATGAGGGCTCCCATCTTCGTGTAACTCTCTGCAGACTTTGATGTATTTTTTATTCGAGGGTGTGTTGATGGCTTGAATTTGGGAAAGTGCTTCCTCTTTAGTGAGTGAGCACTGTGGATAAGTGAGGAAATAATTTTTGGCTTGTATTTTAAAACGTTTGGGGGGAGCCATTGACTTTGGTCAATTGGAGACAACTGATTGGATTTTACTCTGGCAATTGGAGACTGGAGACAATTTATAGTGTCTCCAAATGGCATTATCGTAATTTGAGAAATCATTTCAAAATCCTCACGCTCCAAAAAGCGGCCATCCGTATAATATT-
>gi|427776121|gb|JX861210.1|_Cotton_leaf_curl_Multan_virus_isolate_Fz1_segment_DNA-A_complete_sequence
ACCGGATGGCCGCGCGATTTTTGTTGTGGGCCCCCTATGTATGAGATTGCTCCCTCAAAGCTAAATAACGCTCCCGCCCACTATAAGTACTTGCGCACTAAGCTTCAAATTCAAACATGTGGGATCCATTGTTAAACGAATTTCCTGATACGGTGCACGGGTTTCGGTGTATGCTTTCTGTCAAATATTTGCAACTTTTGTCGCAGGATTATTCACCGGATACCCTAGGTTACGATTTAATACGGGATTTAATCTGTATTCTACGTTCCCGTAATTATGTCGAAGCGAGCTGCAGATATCGTCATTTCAACGCCCGCGTCGAAAGTACGTCGGCGTCTGAACTTCGGCAGCCCATACACCAGCCGTGTTGCTGTCCCCATTGTCCGCGTCACAAAACAACAGGCATGGACAAACAGGCCTATGAACAGGAAGCCCAGAATATATCGGATGTACAGAAGTCCGGATGTTCCAAAGGGTTGTGAAGGCCCATGTAAGGTACAGTCTTTTGAGTCCAGACATGATGTTGTTCATATTGGTAAGGTAATGTGTATTTCTGATGTTACTCGTGGTGTCGGTTTGACCCATCGTATTGGTAAACGTTTTTGTGTCAAGTCGGTTTATGTTTTAGGTAAGATATGGATGGATGAAAATATAAAGACCAGGAATCACACGAATTCGGTCATGTTCTTTTTAGTTCGCGATCGACGACCTGTTGACAAACCTCAGGATTTTGGTGAGGTATTCAATATGTTTGATAACGAACCCAGTACAGCAACTGTGAAGAATAGTCATAGGGACCGTTATCAGGTGTTGAGGAAATGGCATGCAACCGTTACGGGTGGTCAATATGCGAGTAAGGAACAGGCTTTGGTCAAGAAGTTTGTCAGAGTTAACAATTATGTTGTTTACAATCAACAGGAAGCAGGAAAATACGAGAATCATACGGAAAATGCGTTAATGCTTTATATGGCTTGTACCCACGCTAGCAACCCTGTTTATGCTACGTTGAAGATTAGGATATATTTTTATGACTCTGTAACGAATTGATGTTAATAAAGTTTGAATTCTATTTCTGAATATTGATCTACATACATAGTTTGTTGGATTACATTGTACAATACATGTTCTACAGCTTTAATAACTAAATTAATTGAAATTACACCGAGATTGTTCAGATATTTGAGGACTTGGGTTTTGAATACCCTTAAGAAAAGACCAGTCTGAGGGTGTAAGGTCGTCCAGATTCGGAAGGTTAGAAAACACTTGTGCAGTCCCAGAGCTTTCCGAGTGTTGTAGTTGAACTGGATTCGGATCGTGAGTATGTCCATATTCGTCGTGAATGGACGGTTGAAGTGGCTGATTATCTTGAAATAAAGGGGATTTGGAACCTCCCAGATATATGCGCCATTCCCTGCTTGAGCTGCAGTGATGGGTTCCCCTGTGCGTGAATCCATGGTTGTGGCAGTTGATTGACAGATAATAAGAACACCCGCATTCAAGATCTACTCTCCTCCTCCTGTTGCGTCTCTTCGCTTCCCTGTGCTGTACTTTGATTGGAAGCTGAGTACAGTGGTCCTTCGAGAGTGATGAAGATCGCATTTTTTAGGGCCCAATTCTTTAATGCTGTGTTTTTTTCCTCGTTGAGGAATTCCTTATAACTGCTGTTGGGACCAGGATTGCACAAGAAGATTGTCGGTATCCCGCCTTTAATTTGAACTGGCTTACCGTATTTTGTGTTGGACTGCCAGTCTCTTTGGGCCCCCATGAACTCTTTAAAGTGTTTGAGGAAATGCGGGTCGACGTCATCAATGACGTTGTACCAGGCGTCGTTACTGTATACTTTGGGACTCAGGTCCAGATGTCCGCACAAATAGTTATGTGGTCCCAATGACCTAGCCCACATCGTCTTTCCCGTACGACTATCTCCCTCAATTACTATACTCCGAGGTCTAAGGGGCCGCGCAGCGGCATCGACAACGTTATCCAACGCCCAAACTTGAAGTTCTTCTGGAACTTGATCGAACGAAGAAAAAGAAAAAGGAGAAACATAAGGAGCTGGTGGCTCCTGAAAGATCCTGTCTAGATTTGCATTTAAATTATGAAATTGTAGTACAAAATCTTTAGGAGCTAGTTCCTTAATGACTCTAAGAGCCTCTGACTTACTTCCCGCGTTAAGCGCTGCGGCGTAAGCGTCGTTGGCTGTCTGTTGTCCTCCTCTTGCTGATCTTCCATCGATCTGAAACTCTCCCCACTCGAGAGTGTCCCCGTCCTTGTCGATGTAGTCCTTGACATCTGAGCTTGATTTAGCTCCCTGAATGTTCGGATGGAAATGTGCTGACCTGGTTGGGGATACCAGGTCGAAGAATCTGTTATTCGTGCAGATGAGTTTGCCCTCGAACTGGATGAGCACATGGAGATGAGGGCTCCCATCTTCGTGTAACTCTCTGCAGACTTTGATGTATTTTTTATTCGAGGGTGTGTTGATTGCTTGAATTTGGGAAAGTACTTCCTCTTTAGTGAGTGAGCACTGTGGATAAGTGAGGAAATAATTTTTGGCTTGTATTTTAAAACGTTTGGGGGGAGCCATTGACTTTGGTCAATTGGAGACAACTGATTGGATTTTACTCTGGCAATTGGAGACTGGAGACAATTTATAGTGTCTCCAAATGGCATTATCGTAATTTGAGAAATCATTTCAAAATCCTCACGCTCCAAAAAGCGGCCATCCGTATAATATT-
>gi|406368339|gb|JX286664.1|_Cotton_leaf_curl_Multan_virus_isolate_Okra08_segment_DNA-A_complete_sequence
ACCGGATGGCCGCGCGA-TTTTTTTGTGGGCCCCCTATTTATGAGATTGCTCCCTCAAAGCTAAATAACGCTCCCGCCCACTATAAGTACTTGCGCACTAAGTTTCAAATTCAAACATGTGGGATCCATTGTTAAACGAATTTCCTGATACGGTGCACGGGTTTCGGTGTATGCTTTCTGTCAAATATTTGCAACTTTTGTCGCAGGATTATTCACCGGATACCCTAGGTTACGATTTAATACGGGATTTAATCTGTATTCTACGTTCCCGTAATTATGTCGAAGCGAGCTGCAGATATCGTCATTTCAACGCCCGCGTCGAAAGTACGTCGGCGTCTGAACTTCGGCAGCCCATACACCAACCGTGTTGCTGTCCCCATTGTCCGCGTCACAAAACAACAGGCATGGACAAACAGGCCTATGAACAGGAAGCCCAGAATATATCGGATGTACAGAAGTCCGGATGTTCCAAAGGGTTGTGAAGGCCCATGTAAGGTACAGTCTTTTGAGTCCAGACATGATGTTGTTCATATTGGTAAGGTAATGTGTATTTCTGATGTTACTCGTGGTGTCGGTTTGACCCATCGTATTGGTAAACGTTTTTGTGTCAAGTCAGTTTATGTTTTAGGTAAGATATGGATGGATGAAAATATAAAGACCAGGAATCACACGAATTCGGTCATGTTCTTTTTAGTTCGCGATCGACGACCTGTTGACAAACCTCAGGATTTTGGTGAGGTATTCAATATGTTTGATAACGAACCCAGTACAGCAACTGTGAAGAATAGTCATAGGGACCGTTATCAGGTGTTGAGGAAATGGCATGCAACCGTTACGGGCGGTCAATATGCGAGTAAGGAACAGGCTTTGGTCAAGAAGTTTGTCAGAGTTAACAATTATGTTGTTTACAATCAACAGGAGGCAGGAAAATACGAGAATCATACGGAAAATGCGTTAATGCTTTATATGGCTTGTACCCACGCTAGCAACCCTGTTTATGCTACGTTGAAGATTAGGATATATTTTTATGACTCTGTAACGAATTGATGTTAATAAAGTTTGAATTCTATTTCTGAATATTGATCTACATACATAGTTTGTTGGATTACATTGTACAATACATGTTCTACAGCTTTAATAACTAAATTAATTGAAATTACACCGAGATTGTTCAGATATTTGAGGACTTGGGTTTTGAATACCCTTAAGAAAAGACCAGTCTGAGGGTGTAAGGTCGTCCAGATTCGGAAGGTTAGAAAACACTTGTGCAGTCCCAGAGCTTTCCGAGTGTTGTAGTTGAACTGGAGTCGGATCGTGAGTATGTCCATATTCGTCGTGAATGGACGGTTGAAGTGGCTGATTATCTTGAAATAAAGGGGATTTGGAACCTCCCAGATATATGCGCCATTCCCTGCTTGAGCTGCAGTGATGGGTTCCCCTGTGCGTGAATCCATGGTTGTGGCAGTTGATTGACAGATAATAAGAACACCCGCATTCAAGATCTACTCTCCTCCTCCTGTTGCGTCTCTTCGCTTCCCTGTGCTGTACTTTGATTGGAAGCTGAGTACAGTGGTCCTTCGAGAGTGATGAAGATCGCATTTTTTAGGGCCCAATTCTTTAATGCTGTGTTTTTTTCCTCGTTGAGGAATTCCTTATAACTGCTGTTGGGACCAGGATTGCACAAGAAGATTGTCGGTATTCCGCCTTTAATTTGAACTGGCTTACCGTATTTTGTGTTGGACTGCCAGTCTCTTTGGGCCCCCATGAACTCTTTAAAGTGTTTGAGGAAATGCGGGTCGACGTCATCAATGACGTTGTACCAGGCGTCGTTACTGTATACTTTGGGACTCAGGTCCAGATGTCCGCACAAATAGCTATGTGGTCCCAATGACCTAGCCCACATCGTCTTTCCCGTACGACTATCTCCCTCAATTACTATACTCCGAGGTCTAAGGGGCCGCGCAGCGGCATCGACAACGTTATCCAACGCCCAAACTTGAAGTTCTTCTGGAACTTGATCGAACGAAGAAAAAGAAAAAGGAGAAACATAAGGAGCTGGTGGCTCCTGAAAGATCCTGTCTAGATTTGCATTTAAATTATGAAATTGTAGTACAAAATCTTTAGGAGCTAGTTCCTTAATGACTCTAAGAGCCTCTGACTTACTTCCCGCGTTAAGCGCTGCGGCGTAAGCGTCGTTGGCTGTCTGTTGTCCTCCTCTTGCTGATCTTCCATCGATCTGAAACTCTCCCCACTCGAGAGTGTCCCCGTCCTTGTCGATGTAGTCCTTGACATCTGAGCTTGATTTAGCTCCCTGAATGTTCGGATGGAAATGTGCTGACCTGGTTGGGGATACCAGGTCGAAGAATCTGTTATTCGTGCAGATGAGTTTGCCCTCGAACTGGATGAGCACATGGAGATGAGGGCTCCCATCTTCGTGTAACTCTCTGCAGACTTTGATGTATTTTTTATTCGAGGGTGTGTTGATGGCTTGAATTTGGGAAAGTGCTTCCTCTTTAGTGAGTGAGCACTGTGGATAAGTGAGGAAATAATTTTTGGCTTGTATTTTAAAACGTTTGGGGGGAGCCATTGACTTTGGTCAATTGGAGACAACTGATTGGATTTTACTCTGGCAATTGGAGACTGGAGACAATTTATAGTGTCTCCAAATGGCATTATCGTAATTTGAGAAATCATTTCAAAATCCTCACGCTCCAAAAAGCGGCCATCCGTATAATATT-
>gi|406368330|gb|JX286662.1|_Cotton_leaf_curl_Multan_virus_isolate_SS01_segment_DNA-A_complete_sequence
ACCGGATGGCCGCGCGA-TTTTTTTGTGGGCCCCCTATTTATGAGATTGCTCCCTCAAAGCTAAATAACGCTCCCGCCCACTATAAGTACTTGCGCACTAAGTTTCAAATTCAAACATGTGGGATCCATTGTTAAACGAATTTCCTGATACGGTGCACGGGTTTCGGTGTATGCTTTCTGTCAAATATTTGCAACTTTTGTCGCAGGATTATTCACCGGATACCCTAGGTTACGATTTAATACGGGATTTAATCTGTATTCTACGTTCCCGTAATTATGTCGAAGCGAGCTGCAGATATCGTCATTTCAACGCCCGCGTCGAAAGTACGTCGGCGTCTGAACTTCGGCAGCCCATACACCAACCGTGTTGCTGTCCCCATTGTCCGCGTCACAAAACAACAGGCATGGACAAACAGGCCTATGAACAGGAAGCCCAGAATATATCGGATGTACAGAAGTCCGGATGTTCCAAAGGGTTGTGAAGGCCCATGTAAGGTACAGTCATTTGAGTCCAGACATGATGTTGTTCATATTGGTACGGTAATGTGTATTTCTGATGTTACTCGTGGTGTCGGTTTGACCCATCGTATTGGTAAACGTTTTTGTGTCAAGTCAGTTTATGTTTTAGGTAAGATATGGATGGATGAAAATATAAAGACCAGGAATCACACGAATTCGGTCATGTTCTTTTTAGTTCGCGATCGACGACCTGTTGACAAACCTCAGGATTTTGGTGAGGTATTCAATATGTTTGATAACGAACCCAGTACAGCAACTGTGAAGAATAGTCATAGGGACCGTTATCAGGTGTTGAGGAAATGGCATGCAACCGTTACGGGTGGTCAATATGCGAGTAAGGAACAGGCTTTGGTCAAGAAGTTTGTCAGAGTTAACAATTATGTTGTTTACAATCAACAGGAAGCAGGAAAATACGTGAATCATACGGAAAATGCGTTAATGCTTTATATGGCTTGTACCCACGCTAGCAACCCTGTTTATGCTACGTTGAAGATTAGGATATATTTTTATGACTCTGTAACGAATTGATGTTAATAAAGTTTGAATTCTATTTCTGAATATTGATCTACATACATAGTTTGTTGGATTACATTGTACAATACATGTTCTACAGCTTTAATAACTAAATTAATTGAAATTACACCGAGATTGTTCAGATATTTGAGGACTTGGGTTTTGAATACCCTTAAGAAAAGACCAGTCTGAGGGTGTAAGGTCGTCCAGATTCGGAAGGTTAGAAAACACTTGTGCAGTCCCAGAGCTTTCCGAGTGTTGTAGTTGAACTGGATTCGGATCGTGAGTATGTCCATATTCGTCGTGAATGGACGGTTGAAGTGGCTGATTATCTTGAAATAAAGGGGATTTGGAACCTCCCAGATATATGCGCCATTCCCTGCTTGAGCTGCAGTGATGGGTTCCCCTGTGCGTGAATCCATGGTTGTGGCAGTTGATTGACAGATAATAAGAACACCCGCATTCAAGATCTACTCTCCTCCTCCTGTTGCGTCTCTTCGCTTCCCTGTGCTGTACTTTGATTGGAAGCTGAGTACAGTGGTCCTTCGAGAGTGATGAAGATCGCATTTTTTAGGGCCCAATTCTTTAATGCTGTGTTTTTTTCCTCGTTGAGGAATTCCTTATAACTGCTGTTGGGACCAGGATTGCACAAGAAGATTGTCGGTATTCCGCCTTTAATTTGAACTGGCTTACCGTATTTTGTGTTGGACTGCCAGTCTCTTTGGGCCCCCATGAACTCTTTAAAGTGTTTGAGGAAATGCGGGTCGACGTCATCAATGACGTTGTACCAGGCGTCGTTACTGTATACTTTGGGACTCAGGTCCAGATGTCCGCACAAATAGTCATGTGGTCCCAATGACCTAGCCCACATCGTCTTTCCCGTACGACTATCTCCCTCAATTACTATACTCCGAGGTCTAAGGGGCCGCGCAGCGGCATCGACAACGTTATCCAACGCCCAAACTTGAAGTTCTTCTGGAACTTGATCGAACGAAGAAAAAGAAAAAGGAGAAACATAAGGAGCTGGTGGCTCCTGAAAGATCCTGTCTAGATTTGCATTTAAATTATGAAATTGTAGTACAAAATCTTTAGGAGCTAGTTCCTTAATGACTCTAAGAGCCTCTGACTTACTTCCCGCGTTAAGCGCTGCGGCGTAAGCGTCGTTGGCTGTCTGTTGTCCTCCTCTTGCTGATCTTCCATCGATCTGAAACTCTCCCCACTCGAGAGTGTCCCCGTCCTTGTCGATGTAGTCCTTGACATCTGAGCTTGATTTAGCTCCCTGAATGTTCGGATGGAAATGTGCTGACCTGGTTGGGGATACCAGGTCGAAGAATCTGTTATTCGTGCAGATGAGTTTGCCCTCGAACTGGATGAGCACATGGAGATGAGGGCTCCCATCTTCGTGTAACTCTCTGCAGACTTTGATGTATTTTTTATTCGAGGGTGTGTTGATGGCTTGAATTTGGGAAAGTGCTTCCTCTTTAGTGAGTGAGCACTGTGGATAAGTGAGGAAATAATTTTTGGCTTGTATTTTAAAACGTTTGGGGGGAGCCATTGACTTTGGTCAATTGGAGACAACTGATTGGATTTTACTCTGGCAATTGGAGACTGGAGACAATTTATAGTGTCTCCAAATGGCATTATCGTAATTTGAGAAATCATTTCAAAATCCTAACGCTCCAAAAAGCGGCTATCCGTATAATATT-
>gi|406368321|gb|JX286660.1|_Cotton_leaf_curl_Multan_virus_isolate_NH01_segment_DNA-A_complete_sequence
ACCGGATGGCCGCGCGA-TTTTTTTGTGGGCCCCCTATTTATGAGATTGCTCCCTCAAAGCTAAATAACGCTCCCGCCCACTATAAGTACTTGCGCACTAAGTTTCAAATTCAAACATGTGGGATCCATTGTTAAACGAATTTCCTGATACGGTGCACGGGTTTCGGTGTATGCTTTCTGTCAAATATTTGCAACTTTTGTCGCAGGATTATTCACCGGATACCCTAGGTTACGATTTAATACGGGATTTAATCTGTATTCTACGTTCCCGTAATTATGTCGAAGCGAGCTGCAGATATCGTCATTTCAACGCCCGCGTCGAAAGTACGTCGGCGTCTGAACTTCGGCAGCCCATACACCAACCGTGTTGCTGTCCCCATTGTCCGCGTCACAAAACAACAGGCATGGACAAACAGGCCTATGAACAGGAAGCCCAGAATATATCGGATGTACAGAAGTCCGGATGTTCCAAAGGGTTGTGAAGGCCCATGTAAGGTACAGTCTTTTGAGTCCAGACATGATGTTGTTCATATTGGTACGGTAATGTGTATTTCTGATGTTACTCGTGGTGTCGGTTTGACCCATCGTATTGGTAAACGTTTTTGTGTCAAGTCAGTTTATGTTTTAGGTAAGATATGGATGGATGAAAATATAAAGACCAGGAATCACACGAATTCAGTCATGTTCTTTTTAGTTCGCGATCGACGACCTGTTGACAAACCTCAGGATTTTGGTGAGGTATTCAATATGTTTGATAACGAACCCAGTACAGCAACTGTGAAGAATAGTCATAGGGACCGTTATCAGGTGTTGAGGAAATGGCATGCAACCGTTACGGGTGGTCAATATGCGAGTAAGGAACAGGCTTTGGTCAAGAAGTTTGTCAGAGTTAACAATTATGTTGTTTACAATCAACAGGAAGCAGGAAAATACGAGAATCATACGGAAAATGCGTTAATGCTTTATATGGCTTGTACCCACGCTAGCAACCCTGTTTATGCTACGTTGAAGATTAGGATATATTTTTATGACTCTGTAACGAATTGATGTTAATAAAGTTTGAATTCTATTTCTGAATATTGATCTACATACATAGTTTGTTGGATTACATTGTACAATACATGTTCTACAGCTTTAATAACTAAATTAATTGAAATTACACCGAGATTGTTCAGATATTTGAGGACTTGGGTTTTGAATACCCTTAAGAAAAGACCAGTCTGAGGGTGTAAGGTCGTCCAGATTCGGAAGGTTAGAAAACACTTGTGCAGTCCCAGAGCTTTCCGAGTGTTGTAGTTGAACTGGATTCGGATCGTGAGTATGTCCATATTCGTCGTGAATGGACGGTTGAAGTGGCTGATTATCTTGAAATAAAGGGGATTTGGAACCTCCCAGATATATGCGCCATTCCCTGCTTGAGCTGCAGTGATGGGTTCCCCTGTGCGTGAATCCATGGTTGTGGCAGTTGATTGACAGATAGTAAGAACACCCGCATTCAAGATCTACTCTCCTCCTCCTGTTGCGTCTCTTCGCTTCCCTGTGCTGTACTTTGATTGGAAGCTGAGTACAGTGGTCCTTCGAGAGTGATGAAGATCGCATTTTTTAGGGCCCAATTCTTTAATGCTGTGTTTTTTTCCTCGTTGAGGAATTCCTTATAACTGCTGTTGGGACCAGGATTGCACAAGAAGATTGTCGGTATTCCGCCTTTAATTTGAACTGGCTTACCGTATTTTGTGTTGGACTGCCAGTCTCTTTGGGCCCCCATGAACTCTTTAAAGTGTTTGAGGAAATGCGGGTCGACGTCATCAATGACGTTGTACCAGGCGTCGTTACTGTATACTTTGGGACTCAGGTCCAGATGTCCGCACAAATAGTTATGTGGTCCCAATGACCTAGCCCACATCGTCTTTCCCGTACGACTATCTCCCTCAATTACTATACTCCGAGGTCTAAGGGGCCGCGCAGCGGCATCGACAACGTTATCCAACGCCCAAACTTGAAGTTCTTCTGGAACTTGATCGAACGAAGAAAAAGAAAAAGGAGAAACATAAGGAGCTGGTGGCTCCTGAAAGATCCTGTCTAGATTTGCATTTAAATTATGAAATTGTAGTACAAAATCTTTAGGAGCTAGTTCCTTAATGACTCTAAGAGCCTCTGACTTACTTCCCGCGTTAAGCGCTGCGGCGTAAGCGTCGTTGGCTGTCTGTTGTCCTCCTCTTGCTGATCTTCCATCGATCTGAAACTCTCCCCACTCGAGAGTGTCCCCGTCCTTGTCGATGTAGTCCTTGACATCTGAGCTTGATTTAGCTCCCTGAATGTTCGGATGGAAATGTGCTGACCTGGTTGGGGATACCAGGTCGAAGAATCTGTTATTCGTGCAGATGAGTTTGCCCTCGAACTGGATGAGCACATGGAGATGAGGGCTCCCATCTTCGTGTAACTCTCTGCAGACTTTGATGTATTTTTTATTCGAGGGTGTGTTGATGGCTTGAATTTGGGAAAGTGCTTCCTCTTTAGTGAGTGAGCACTGTGGATAAGTGAGGAAATAATTTTTGGCTTGTATTTTAAAACGTTTGGGGGGAGCCATTGACTTTGGTCAATTGGAGACAACTGATTGGATTTTACTCTGGCAATTGGAGACTGGAGACAATTTATAGTGTCTCCAAATGGCATTATCGTAATTTGAGAAATCATTTCAAAATCCTAACGCTCCAAAAAGCGGCTATCCGTATAATATT-
>gi|406368312|gb|JX286658.1|_Cotton_leaf_curl_Multan_virus_isolate_KP01_segment_DNA-A_complete_sequence
ACCGGATGGCCGCGCGA-TTTTTTTGTGGGCCCCCTATTTATGAGATTGCTCCCTCAAAGCTAAATAACGCTCCCGCCCACTATAAGTACTTGCGCACTAAGTTTCAAATTCAAACATGTGGGATCCATTGTTAAACGAATTTCCTGATACGGTGCACGGGTTTCGGTGTATGCTTTCTGTCAAATATTTGCAACTTTTGTCGCAGGATTATTTACCGGATACCCTAGGTTACGATTTAATACGGGATTTAATCTGTATTCTACGTTCCCGTAATTATGTCGAAGCGAGCTGCAGATATCGTCATTTCAACGCCCGCGTCGAAAGTACGTCGGCGTCTGAACTTCGGCAGCCCATACACCAACCGTGTTGCTGTCCCCATTGTCCGCGTCACAAAACAACAGGCATGGACAAACAGGCCTATGAACAGGAAGCCCAGAATATATCGGATGTACAGAAGTCCGGATGTTCCAAAGGGTTGTGAAGGCCCATGTAAGGTACAGTCTTTTGAGTCCAGACATGATGTTGTTCATATTGGTAAGGTAATGTGTATTTCTGATGTTACTCGTGGTGTCGGTTTGACCCATCGTATTGGTAAACGTTTTTGTGTCAAGTCAGTTTATGTTTTAGGTAAGATATGGATGGATGAAAATATAAAGACCAGGAATCACACGAATTCGGTCATGTTCTTTTTAGTTCGCGATCGACGACCTGTTGACAAACCTGAGGATTTTGGTGAGGTATTCAATATGTTTGATAACGAACCCAGTACAGCAACTGTGAAGAATAGTCATAGGGACCGTTATCAGGTGTTGAGGAAATGGCATGCAACCGTTACGGGTGGTCAATATGCGAGTAAGGAACAGGCTTTGGTCAAGAAGTTTGTCAGAGTTAACAATTATGTTGTTTACAATCAACAGGAAGCAGGAAAATACGAGAATCATACGGAAAATGCGTTAATGCTTTATATGGCTTGTACCCACGCTAGCAACCCTGTTTATGCTACGTTGAAGATTAGGATATATTTTTATGACTCTGTAACGAATTGATGTTAATAAAGTTTGAATTCTATTTCTGAATATTGATCTACATACATAGTTTGTTGGATTACATTGTACAATACATGTTCTACAGCTTTAATAACTAAATTAATTGAAATTACACCGAGATTGTTCAGATATTTGAGGACTTGGGTTTTGAATACCCTTAAGAAAAGACCAGTCTGAGGGTGTAAGGTCGTCCAGATTCGGAAGGTTAGAAAACACTTGTGCAGTCCCAGAGCTTTCCGAGTGTTGTAGTTGAACTGGATTCGGATCGTGAGTATGTCCATATTCGTCGTGAATGGACGGTTGAAGTGGCTGATTGTCTTGAAATAAAGGGGATTTGGAACCTCCCAGATATATGCGCCATTCCCTGCTTGAGCTGCAGTGATGGGTTCCCCTGTGCGTGAATCCATGGTTGTGGCAGTTGATTGACAGATAATAAGAACACCCGCATTCAAGATCTACTCTCCTCCTCCTGTTGCGTCTCTTCGCTTCCCTGTGCTGTACTTTGATTGGAAGCTGAGTACAGTGGTCCTTCGAGAGTGATGAAGATCGCATTTTTTAGGGCCCAATTCTTTAATGCTGTGTTTTTTTCCTCGTTGAGGAATTCCTTATAACTGCTGTTGGGACCAGGATTGCACAAGAAGATTGTCGGTATTCCGCCTTTAATTTGAACTGGCTTACCGTATTTTGTGTTGGACTGCCAGTCTCTTTGGGCCCCCATGAACTCTTTAAAGTGTTTGAGGAAATGCGGGTCGACGTCATCAATGACGTTGTACCAGGCGTCGTTACTGTATACTTTGGGACTCAGGTCCAGATGTCCGCACAAATAGTTATGTGGTCCCAATGACCTAGCCCACATCGTCTTTCCCGTACGACTATCTCCCTCAATTACTATACTTCGAGGTCTAAGGGGCCGCGCAGCGGCATCGACAACGTTATCCAACGCCCAAACTTGAAGTTCTTCTGGAACTTGATCGAACGAAGAAAAAGAAAAAGGAGAAACATAAGGAGCTGGTGGCTCCTGAAAGATCCTGTCTAGATTTGCATTTAAATTATGAAATTGTAGTACAAAATCTTTAGGAGCTAGTTCCTTAATGACTCTAAGAGCCTCTGACTTACTTCCCGCGTTAAGCGCTGCGGCGTAAGCGTCGTTGGCTGTCTGTTGTCCTCCTCTTGCTGATCTTCCATCGATCTGAAACTCTCCCCACTCGAGAGTGTCCCCGTCCTTGTCGATGTAGTCCTTGACATCTGAGCTTGATTTAGCTCCCTGAATGTTCGGATGGAAATGTGCTGACCTGGTTGGGGATACCAGGTCGAAGAATCTGTTATTCGTGCAGATGAGTTTGCCCTCGAACTGGATGAGCACATGGAGATGAGGGCTCCCATCTTCGTGTAACTCTCTGCAGACTTTGATGTATTTTTTATTCGAGGGTGTGTTGATGGCTTGAATTTGGGAAAGTGCTTCCTCTTTAGTGAGTGAGCACTGTGGATAAGTGAGGAAATAATTTTTGGCTTGTATTTTAAAACGTTTGGGGGGAGCCATTGACTTTGGTCAATTGGAGACAACTGATTGGATTTTACTCTGGCAATTGGAGACTGGAGACAATTTATAGTGTCTCCAAATGGCATTATCGTAATTTGAGAAATCATTTCAAAATCCTCACGCTCCAAAAAGCGGCCATCCGTATAATATT-
>gi|406368303|gb|JX286656.1|_Cotton_leaf_curl_Multan_virus_isolate_CH01_segment_DNA-A_complete_sequence
ACCGGATGGCCGCGCGA-TTTTTTTGTGGGCCCCCTATTTATGAGATTGCTCCCTCAAAGCTAAATAACGCTCCCGCCCACTATAAGTACTTGCGCACTAAGTTTCAAATTCAAACATGTGGGATCCATTGTTAAACGAATTTCCTGATACGGTGCACGGGTTTCGGTGTATGCTTTCTGTCAAATATTTGCAACTTTTGTCGCAGGATTATTCACCGGATACCCTAGGTTACGATTTAATACGGGATTTAATCTGTATTCTACGTTCCCGTAATTATGTCGAAGCGAGCTGCAGATATCGTCATTTCAACGCCCGCGTCGAAAGTACGTCGGCGTCTGAACTTCGGCAGCCCATACACCAACCGTGTTGCTGTCCCCATTGTCCGCGTCACAAAACAACAGGCATGGACAAACAGGCCTATGAACAGGAAGCCCAGAATATATCGGATGTACAGAAGTCCGGATGTTCCAAAGGGTTGTGAAGGCCCATGTAAGGTACAGTCTTTTGAGTCCAGACATGATGTTGTTCATATTGGTAAGGTAATGTGTATTTCTGATGTTACTCGTGGTGTCGGTTTGACCCATCGTATTGGTAAACGTTTTTGTGTCAAGTCAGTTTATGTTTTAGGTAAGATATGGATGGATGAAAATATAAAGACCAGGAATCACACGAATTCGGTCATGTTCTTTTTAGTTCGCGATCGACGACCTGTTGACAAACCTCAGGATTTTGGTGAGGTATTCAATATGTTTGATAACGAACCCAGTACAGCAACTGTGAAGAATAGTCATAGGGACCGTTATCAGGTGTTGAGGAAATGGCATGCAACCGTTACGGGTGGTCAATATGCGAGTAAGGAACAGGCTTTGGTCAAGAAGTTTGTCAGAGTTAACAATTATGTTGTTTACAATCAACAGGAAGCAGGAAAATACGAGAATCATACGGAAAATGCGTTAATGCTTTATATGGCTTGTACCCACGCTAGCAACCCTGTTTATGCTACGTTGAAGATTAGGATATATTTTTATGACTCTGTAACGAATTGATGTTAATAAAGTTTGAATTCTATTTCTGAATATTGATCTACATACATAGTTTGTTGGATTACATTGTACAATACATGTTCTACAGCTTTAATAACTAAATTAATTGAAATTACACCGAGATTGTTCAGATATTTGAGGACTTGGGTTTTGAATACCCTTAAGAAAAGACCAGTCTGAGGGTGTAAGGTCGTCCAGATTCGGAAGGTTAGAAAACACTTGTGCAGTCCCAGAGCTTTCCGAGTGTTGTAGTTGAATTGGATTCGGATCGTGAGTATGTCCATATTTGTCGTGAATGGACGGTTGAAGTGGCTGATTATCTTGAAATAAAGGGGATTTGGAACCTCCCAGATATATGCGCCATTCCCTGCTTGAGCTGCAGTGATGGGTTCCCCTGTGCGTGAATCCATGGTTGTGGCAGTTGATTGACAGATAATAAGAACACCCGCATTCAAGATCTACTCTCCTCCTCCTGTTGCGTCTCTTCGCTTCCCTGTGCTGTACTTTGATTGGAAGCTGAGTACAGTGGTCCTTCGAGAGTGATGAAGATCGCATTTTTTAGGGCCCAATTCTTTAATGCTGTGTTTTTTTCCTCGTTGAGGAATTCCTTATAACTGCTGTTGGGACCAGGATTGCACAAGAAGATTGTCGGTATTCCGCCTTTAATTTGAACTGGCTTACCGTATTTTGTGTTGGACTGCCAGTCTCTTTGGGCCCCCATGAACTCTTTAAAGTGTTTGAGGAAATGCGGGTCGACGTCATCAATGACGTTGTACCAGGCGTCGTTACTGTATACTTTGGGACTCAGGTCCAGATGTCCGCACAAATAGTTATGTGGTCCCAATGACCTAGCCCACATCGTCTTTCCCGTACGACTATCTCCCTCAATTACTATACTTCGAGGTCTAAGGGGCCGCGCAGCGGCATCGACAACGTTATCCAACGCCCAAACTTGAAGTTCTTCTGGAACTTGATCGAACGAAGAAAAAGAAAAAGGAGAAACATAAGGAGCTGGTGGCTCCTGAAAGATCCTGTCTAGATTTGCATTTAAATTATGAAATTGTAGTACAAAATCTTTAGGAGCTAGTTCCTTAATGACTCTAAGGGCCTCTGACTTACTTCCCGCGTTAAGCGCTGCGGCGTAAGCGTCGTTGGCTGTCTGTTGTCCTCCTCTTGCTGATCTTCCATCGATCTGAAACTCTCCCCACTCGAGAGTGTCCCCGTCCTTGTCGATGTAGTCCTTGACATCTGAGCTTGATTTAGCTCCCTGAATGTTCGGATGGAAATGTGCTGACCTGGTTGGGGATACCAGGTCGAAGAATCTGTTATTCGTGCAGATGAGTTTGCCCTCGAACTGGATGAGCACATGGAGATGAGGGCTCCCATCTTCGTGTAACTCTCTGCAGACTTTGATGTATTTTTTATTCGAGGGTGTGTTGATGGCTTGAATTTGGGAAAGTGCTTCCTCTTTAGTGAGTGAGCACTGTGGATAAGTGAGGAAATAATTTTTGGCTTGTATTTTAAAACGTTTGGGGGGAGCCATTGACTTTGGTCAATTGGAGACAACTGATTTGATTTTACTCTGGCAATTGGAGACTGGAGACAATTTATAGTGTCTCCAAATGGCATTATCGTAATTTGAGAAATCATTTCAAAATCCTCACGCTCCAAAAAGCGGCCATCCGTATAATATT-
>gi|397327409|gb|JQ943408.1|_Cotton_leaf_curl_Multan_virus_isolate_NS1_segment_DNA-A_complete_sequence
ACCGGATGGCCGCGCGA-TTTTTTTGTGGGCCCCCTATTTATGAGATTGCTCCCTCAAAGCTAAATAACGCTCCCGCCCACTATAAGTACTTGCGCACTAAGTTTCAAATTCAAACATGTGGGATCCATTGTTAAACGAATTTCCTGATACGGTGCACGGGTTTCGGTGTATGCTTTCTGTCAAATATTTGCAACTTTTGTCGCAGGATTATTCACCGGATACCCTAGGTTACGATTTAATACGGGATTTAATCTGTATTCTACGTTCCCGTAATTATGTCGAAGCGAGCTGCAGATATCGTCATTTCAACGCCCGCGTCGAAAGTACGTCGGCGTCTGAACTTCGGCAGCCCATACACCAACCGTGTTGCTGTCCCCATTGTCCGCGTCACAAAACAACAGGCATGGACAAACAGGCCTATGAACAGGAAGCCCAGAATATATCGGATGTACAGAAGTCCGGATGTTCCAAAGGGTTGTGAAGGCCCATGTAAGGTACAGTCTTTTGAGTCCAGACATGATGTTGTTCATATTGGTAAGGTAATGTGTATTTCTGATGTTACTCGTGGTGTCGGTTTGACCCATCGTATTGGTAAACGTTTTTGTGTCAAGTCAGTTTATGTTTTAGGTAAGATATGGATGGATGAAAATATAAAGACCAGGAATCACACGAATTCGGTCATGTTCTTTTTAGTTCGCGATCGACGACCTGTTGACAAACCTCAGGATTTTGGTGAGGTATTCAATATGTTTGATAACGAACCCAGTACAGCAACTGTGAAGAATAGTCATAGGGACCGTTATCAGGTGTTGAGGAAATGGCATGCAACCGTTACGGGTGGTCAATATGCGAGTAAGGAACAGGCTTTGGTCAAGAAGTTTGTCAGAGTTAACAATCATGTTGTTTACAATCAACAGGAAGCAGGAAAATACGAGAATCATACGGAAAATGCGTTAATGCTTTATATGGCTTGTACCCACGCTAGCAACCCTGTTTATGCTACGTTGAAGATTAGGATATATTTTTATGACTCTGTAACGAATTGATGTTAATAAAGTTTGAATTCTATTTCTGAATATTGATCTACATACATAGTTTGTTGGATTACATTGTACAATACATGTTCTACAGCTTTAATAACTAAATTAATTGAAATTACACCGAGATTGTTCAGATATTTGAGGACTTGGGTTTTGAATACCCTTAAGAAAAGACCAGTCTGAGGGTGTAAGGTCGTCCAGATTCGGAAGGTTAGAAAACACTTGTGCAGTCCCAGAGCTTTCCGAGTGTTGTAGTTGAACTGGATTCGGATCGTGAGTATGTCCATATTCGTCGTGAATGGACGGTTGAAGTGGCTGATTATCTTGAAATAAAGGGGATTTGGAACCTCCCAGATATATGCGCCATTCCCTGCTTGAGCTGCAGTGATGGGTTCCCCTGTGCGTGAATCCATGGTTGTGGCAGTTGATTGACAGATAATAAGAACACCCGCATTCAAGATCTACTCTCCTCCTCCTGTTGCGTCTCTTCGCTTCCCTGTGCTGTACTTTGATTGGAAGCTGAGTACAGTGGTCCTTCGAGAGTGATGAAGATCGCATTTTTTAGGGCCCAATTCTTTAATGCTGTGTTTTTTTCCTCGTTGAGGAATTCCTTATAACTGCTGTTGGGACCAGGATTGCACAAGAAGATTGTCGGTATTCCGCCTTTAATTTGAACTGGCTTACCGTATTTTGTGTTGGACTGCCAGTCTCTTTGGGCCCCCATGAACTCTTTAAAGTGTTTGAGGAAATGCGGGTCGACGTCATCAATGACGTTGTACCAGGCGTCGTTACTGTATACTTTGGGACTCAGGTCCAGATGTCCGCACAAATAGTTATGTGGTCCCAATGACCTAGCCCACATCGTCTTTCCCGTACGACTATCTCCCTCAATTACTATACTCCGAGGTCTAAGGGGCCGCGCAGCGGCATCGACAACGTTATCCAACGCCCAAACTTGAAGTTCTTCTGGAACTTGATCGAACGAAGAAAAAGAAAAAGGAGAAACATAAGGAGCTGGTGGCTCCTGAAAGATCCTGTCTAGATTTGCATTTAAATTATGAAATTGTAGTACAAAATCTTTAGGAGCTAGTTCCTTAATGACTCTAAGAGCCTCTGACTTACTTCCCGCGTTAAGCGCTGCGGCGTAAGCGTCGTTGGCTGTCTGTTGTCCTCCTCTTGCTGATCTTCCATCGATCTGAAACTCTCCCCACTCGAGAGTGTCCCCGTCCTTGTCGATGTAGTCCTTGACATCTGAGCTTGATTTAGCTCCCTGAATGTTCGGATGGAAATGTGCTGACCTGGTTGGGGATACCAGGTCGAAGAATCTGTCATTCGTGCAGATGAGTTTGCCCTCGAACTGGATGAGCACATGGAGATGAGGGCTCCCATCTTCGTGTAACTCTCTGCAGACTTTGATGTATTTTTTATTCGAGGGTGTGTTGATGGCTTGAATTTGGGAAAGTGCTTCCTCTTTAGTGAGTGAGCCCTGTGGATAAGTGAGGAAATAATTTTTGGCTTGTATTTTAAAACGTTTGGGGGGAGCCATTGACTTTGGTCAATTGGAGACAACTGATTGGATTTTACTCTGGCAATTGGAGACTGGAGACAATTTATAGTGTCTCCAAATGGCATTATCGTAATTTGAGAAATCATTTCAAAATCCTCACGCTCCAAAAAGCGGCCATCCGTATAATATT-
>gi|395394398|gb|JQ963631.1|_Cotton_leaf_curl_Multan_virus_isolate_SZ2_segment_DNA-A_complete_sequence
ACCGGATGGCCGCGCGA-TTTTTTTGTGGGCCCCCTATTTATGAGATTGCTCCCTCAAAGCTAAATAACGCTCCCGCCCACTATAAGTACTTGCGCACTAAGTTTCAAATTCAAACATGTGGGATCCATTGTTAAACGAATTTCCTGATACGGTGCACGGGTTTCGGTGTATGCTTTCTGTCAAATATTTGCAACTTTTGTCGCAGGATTATTCACCGGATACCCTAGGTTACGATTTAATACGGGATTTAATCTGTATTCTACGTTCCCGTAATTATGTCGAAGCGAGCTGCAGATATCGTCATTTCAACGCCCGCGTCGAAAGTACGTCGGCGTCTGAACTTCGGCAGCCCATACACCAACCGTGTTGCTGTCCCCATTGTCCGCGTCACAAAACAACAGGCATGGACAAACAGGCCTATGAACAGGAAGCCCAGAATATATCGGATGTACAGAAGTCCGGATGTTCCAAAGGGTTGTGAAGGCCCATGTAAGGTACAGTCTTTTGAGTCCAGACATGATGTTGTTCATATTGGTAAGGTAATGTGTATTTCTGATGTTACTCGTGGTGTCGGTTTGACCCATCGTATTGGTAAACGTTTTTGTGTCAAGTCAGTTTATGTTTTAGGTAAGATATGGATGGATGAAAATATAAAGACCAGGAATCACACGAATTCGGTCATGTTCTTTTTAGTTCGCGATCGACGACCTGTTGACAAACCTCAGGATTTTGGTGAGGTATTCAATATGTTTGATAACGAACCCAGTACAGCAACTGTGAAGAATAGTCATAGGGACCGTTATCAGGTGTTGAGGAAATGGCATGCAACCGTTACGGGTGGTCAATATGCGAGTAAGGAACAGGCTTTGGTCAAGAAGTTTGTCAGAGTTAACAATTATGTTGTTTACAATCAACAGGAAGCAGGAAAATACGAGAATCATACGGAAAATGCGTTAATGCTTTATATGGCTTGTACCCACGCTAGCAACCCTGTTTATGCTACGTTGAAGATTAGGATATATTTTTATGACTCTGTAACGAATTGATGTTAATAAAGTTTGAATTCTATTTCTGAATATTGATCTACATACATAGTTTGTTGGATTACATTGTACAATACATGTTCTACAGCTTTAATAACTAAATTAATTGAAATTACACCGAGATTGTTCAGATATTTGAGGATTTGGGTTTTGAATACCCTTAAGAAAAGACCAGTCTGAGGGTGTAAGGTCGTCCAGATTCGGAAGGTTAGAAAACACTTGTGCAGTCCCAGAGCTTTCCGAGTGTTGTAGTTGAACTGGATTCGGATCGTGAGTATGTCCATATTCGTCGTGAATGGACGGTTGAAGTGGCTGATTATCTTGAAATAAAGGGGATTTGGAACCTCCCAGATATATGCGCCATTCCCTGCTTGAGCTGCAGTGATGGGTTCCCCTGTGCGTGAATCCATGGTTGTGGCAGTTGATTGACAGATAATAAGAACACCCGCATTCAAGATCTACTCTCCTCCTCCTGTTGCGTCTCTTCGCTTCCCTGTGCTGTACTTTGATTGGAAGCTGAGTACAGTGGTCCTTCGAGAGTGATGAAGATCGCATTTTTTAGGGCCCAATTCTTTAATGCTGTGTTTTTTTCCTCGTTGAGGAATTCCTTATAACTGCTGTTGGGACCAGGATTGCACAAGAAGATTGTCGGTATTCCGCCTTTAATTTGAACTGGCTTACCGTATTTTGTGTTGGACTGCCAGTCTCTTTGGGCCCCCATGAACTCTTTAAAGTGTTTGAGGAAATGCGGGTCGACGTCATCAATGACGTTGTACCAGGCGTCGTTACTGTATACTTTGGGACTCAGGTCCAGATGTCCGCACAAATAGTTATGTGGTCCCAATGACCTAGCCCACATCGTCTTTCCCGTACGACTATCTCCCTCAATTACTATACTCCGAGGTCTAAGGGGCCGCGCAGCGGCATCGACAACGTTATCCAACGCCCAAACTTGAAGTTCTTCTGGAACTTGATCGAACGAAGAAAAAGAAAAAGGAGAAACATAAGGAGCTGGTGGCTCCTGAAAGATCCTGTCTAGATTTGCATTTAAATTATGAAATTGTAGTACAAAATCTTTAGGAGCTAGTTCCTTAATGACTCTAAGAGCCTCTGACTTACTTCCCGCGTTAAGCGCTGCGGCGTAAGCGTCGTTGGCTGTCTGTTGTCCTCCTCTTGCTGATCTTCCATCGATCTGAAACTCTCCCCACTCGAGAGTGTCCCCGTCCTTGTCGATGTAGTCCTTGACATCTGAGCTTGATTTAGCTCCCTGAATGTTCGGATGGAAATGTGCTGACCTGGTTGGGGATACCAGGTCGAAGAATCTGTTATTCGTGCAGATGAGTTTGCCCTCGAACTGGATGAGCACATGGAGATGAGGGCTCCCATCTTCGTGTAACTCTCTGCAGACTTTGATGTATTTTTTATTCGAGGGTGTGTTGATGGCTTGAATTTGGGAAAGTGCTTCCTCTTTAGTGAGTGAGCACTGTGGATAAGTGAGGAAATAATTTTTGGCTTGTATTTTAAAACGTTTGGGGGGAGCCATTGACTTTGGTCAATTGGAGACAACTGATTGGATTTTACTCTGGCAATTGGAGACTGGAGACAATTTATAGTGTCTCCAAATGGCATTATCGTAATTTGAGAAATCATTTCAAAATCCTCACGCTCCAAAAAGCGGCCATCCGTATAATATT-
>gi|395394391|gb|JQ963629.1|_Cotton_leaf_curl_Multan_virus_isolate_SZ1_segment_DNA-A_complete_sequence
ACCGGATGGCCGCGCGA-TTTTTTTGTGGGCCCCCTATTTATGAGATTGCTCCCTCAAAGCTAAATAACGCTCCCGCCCACTATAAGTACTTGCGCACTAAGTTTCAAATTCAAACATGTGGGATCCATTGTTAAACGAATTTCCTGATACGGTGCACGGGTTTCGGTGTATGCTTTCTGTCAAATATTTGCAACTTTTGTCGCAGGATTATTCACCGGATACCCTAGGTTACGATTTAATACGGGATTTAATCTGTATTCTACGTTCCCGTAATTATGTCGAAGCGAGCTGCAGATATCGTCATTTCAACGCCCGCGTCGAAAGTACGTCGGCGTCTGAACTTCGGCAGCCCATACACCAACCGTGTTGCTGTCCCCATTGTCCGCGTCACAAAACAACAGGCATGGACAAACAGGCCTATGAACAGGAAGCCCAGAATATATCGGATGTACAGAAGTCCGGATGTTCCAAAGGGTTGTGAAGGCCCATGTAAGGTACAGTCTTTTGAGTCCAGACATGATGTTGTTCATATTGGTAAGGTAATGTGTATTTCTGATGTTACTCGTGGTGTCGGTTTGACCCATCGTATTGGTAAACGTTTTTGTGTCAAGTCAGTTTATGTTTTAGGTAAGATATGGATGGATGAAAATATAAAGACCAGGAATCACACGAATTCGGTCATGTTCTTTTTAGTTCGCGATCGACGACCTGTTGACAAACCTCAGGATTTTGGTGAGGTATTCAATATGTTTGATAACGAACCCAGTACAGCAACTGTGAAGAATAGTCATAGGGACCGTTATCAGGTGTTGAGGAAATGGCATGCAACCGTTACGGGTGGTCAATATGCGAGTAAGGAACAGGCTTTGGTCAAGAAGTTTGTCAGAGTTAACAATTATGTTGTTTACAATCAACAGGAAGCAGGAAAATACGAGAATCATACGGAAAATGCGTTAATGCTTTATATGGCTTGTACCCACGCTAGCAACCCTGTTTATGCTACGTTGAAGATTAGGATATATTTTTATGACTCTGTAACGAATTGATGTTAATAAAGTTTGAATTCTATTTCTGAATATTGATCTACATACATAGTTTGTTGGATTACATTGTACAACACATGTTCTACAGCTTTAATAACTAAATTAATTGAAATTACACCGAGATTGTTCAGATATTTGAGGACTTGGGTTTTGAATACCCTTAAGACAAGACCAGTCTGAGGGTGTAAGGTCGTCCAGATTCGGAAGGTTAGAAAACACTTGTGCAGTCCCAGAGCTTTCCGAGTGTTGTAGTTGAACTGGATTCGGATCGTGAGTATGTCCATATTCGTCGTGAATGGACGGTTGAAGTGGCTGATTATCTTGAAATAAAGGGGATTTGGAACCTCCCAGATATATGCGCCATTCCCTGCTTGAGCTGCAGTGATGGGTTCCCCTGTGCGTGAATCCATGGTTGTGGCAGTTGATTGACAGATAATAAGAACACCCGCATTCAAGATCTACTCTCCTCCTCCTGTTGCGTCTCTTCGCTTCCCTGTGCTGTACTTTGATTGGAAGCTGAGTACAGTGGTCCTTCGAGAGTGATGAAGATCGCATTTTTTAGGGCCCAATTCTTTAATGCTGTGTTTTTTTCCTCGTTGAGGAATTCCTTATAACTGCTGTTGGGACCAGGATTGCACAAGAAGATTGTCGGTATTCCGCCTTTAATTTGAACTGGCTTACCGTATTTTGTGTTGGACTGCCAGTCTCTTTGGGCCCCCATGAACTCTTTGAAGTGTTTGAGGAAATGCGGGTCGACGTCATCAATGACGTTGTACCAGGCGTCGTTACTGTATACTTTGGGACTCAGGTCCAGATGTCCGCACAAATAGTTATGTGGTCCCAATGACCTAGCCCACATCGTCTTTCCCGTACGACTATCTCCCTCAATTACTATACTCCGAGGTCTAAGGGGCCGCGCAGCGGCATCGACAACGTTATCCAACGCCCAAACTTGAAGTTCTTCTGGAACTTGATCGAACGAAGAAAAAGAAAAAGGAGAAACATAAGGAGCTGGTGGCTCCTGAAAGATCCTGTCTAGATTTGCATTTAAATTATGAAATTGTAGTACAAAATCTTTAGGAGCTAGTTCCTTAATGACTCTAAGAGCCTCTGACTTACTTCCCGCGTTAAGCGCTGCGGCGTAAGCGTCGTTGGCTGTCTGTTGTCCTCCTCTTGCTGATCTTCCATCGATCTGAAACTCTCCCCACTCGAGAGTGTCCCCGTCCTTGTCGATGTAGTCCTTGACATCTGAGCTTGATTTAGCTCCCTGAATGTTCGGATGGAAATGTGCTGACCTGGTTGGGGATACCAGGTCGAAGAATCTGTTATTCGTGCAGATGAGTTCGCCCTCGAACTGGATGAGCACATGGAGATGAGGGCTCCCATCTTCGTGTAACTCTCTGCAGACTTTGATGTATTTTTTATTCGAGGGTGTGTTGATGGCTTGAATTTGGGAAAGTGCTTCCTCTTTAGTGAGTGAGCACTGTGGATAAGTGAGGAAATAATTTTTGGCTTGTATTTTAAAACGTTTGGGGGGAGCCATTGACTTTGGTCAATTGGAGACAACTGATTGGATTTTACTCTGGCAATTGGAGACTGGAGACAATTTATAGTGTCTCCAAATGGCATTATCGTAATTTGAGAAATCATTTCAAAATCCTCACGCTCCAAAAAGCGGCCATCCGTATAATATT-
>gi|395394384|gb|JQ963627.1|_Cotton_leaf_curl_Multan_virus_isolate_GY2_segment_DNA-A_complete_sequence
ACCGGATGGCCGCGCGA-TTTTTTTGTGGGCCCCCTATTTATGAGATTGCTCCCTCAAAGCTAAATAACGCTCCCGCCCACTATAAGTACTTGCGCACTAAGTTTCAAATTCAAACATGTGGGATCCATTGTTAAACGAATTTCCTGATACGGTGCACGGGTTTCGGTGTATGCTTTCTGTCAAATATTCGCAACTTTTGTCGCAGGATTATTCACCGGATACCCTAGGTTACGATTTAATACGGGATTTAATCTGTATTCTACGTTCCCGTAATTATGTCGAAGCGAGCTGCAGATATCGTCATTTCAACGCCCGCGTCGAAAGTACGTCGGCGTCTGAACTTCGGCAGCCCATACACCAACCGTGTTGCTGTCCCCATTGTCCGCGTCACAAAACAACAGGCATGGACAAACAGGCCTATGAACAGGAAGCCCAGAATATATCGGATGTACAGAAGTCCGGATGTTCCAAAGGGTTGTGAAGGCCCATGTAAGGTACAGTCTTTTGAGTCCAGACATGATGTTGTTCATATTGGTAAGGTAATGTGTATTTCTGATGTTACTCGTGGTGTCGGTTTGACCCATCGTATTGGTAAACGTTTTTGTGTCAAGTCAGTTTATGTTTTAGGTAAGATATGGATGGATGAAAATATAAAGACCAGGAATCACACGAATTCGGCCATGTTCTTTTTAGTTCGCGATCGACGACCTGTTGACAAACCTCAGGATTTTGGTGAGGTATTCAATATGTTTGATAACGAGCCCAGTACAGCAACTGTGAAGAATAGTCATAGGGACCGTTATCAGGTGTTGAGGAAATGGCATGCAACCGTTACGGGTGGTCAATATGCGAGTAAGGAACAGGCTTTGGTCAAGAAGTTTGTCAGAGTTAACAATTATGTTGTTTACAATCAACAGGAAGCAGGAAAATACGAGAATCATACGGAAAATGCGTTAATGCTTTATATGGCTTGTACCCACGCTAGCAACCCTGTTTATGCTACGTTGAAGATTAGGATATATTTTTATGACTCTGTAACGAATTGATGTTAATAAAGTTTGAATTCTATTTCTGAATATTGATCTACATACATTGTTTGTTGGATTACATTGTACAATACATGTTCTACAGCTTTAATAACTAAATTAATTGAAATTACACCGAGATTGTTCAGATATTTGAGGACTTGGGTTTTGAATACCCTTAAGAAAAGACCAGTCTGAGGGTGTAAGGTCGTCCAGATTCGGAAGGTTAGAAAACACTTGTGCAGTCCCAGAGCTTTCCGAGTGTTGTAGTTGAATTGGATTCGGATCGTGAGTATGTCCATATTCGTCGTGAATGGACGGTTGAAGTGGCTGATTATCTTGAAATAAAGGGGATTTGGAACCTCCCAGATATATGCGCCATTCCCTGCTTGAGCTGCAGTGATGGGTTCCCCTGTGCGTGAATCCATGGTTGTGGCAGTTGATTGACAGATAATAAGAACACCCGCATTCAAGATCTACTCTCCTCCTCCTGTTGCGTCTCTTCGCTTCCCTGTGCTGTACTTTGATTGGAAGCTGAGTACAGTGGTCCTTCGAGAGTGATGAAGATCGCATTTTTTAGGGCCCAATTCTTTAATGATGTGTTTTTTTCCTCGTTGAGGAATTCCTTATAACTGCTGTTGGGACCAGGATTGCACAAGAAGATTGTCGGTATTCCGCCTTTAATTTGAACTGGCTTACCGTATTTTGTGTTGGACTGCCAGTCTCTTTGGGCCCCCATGAACTCTTTAAAGTGTTTGAGGAAATGCGGGTCGACGTCATCAATGACGTTGTACCAGGCGTCGTTACTGTATACTTTGGGACTCAGGTCCAGATGTCCGCACAAATAGTTATGTGGTCCCAATGACCTAGCCCACATCGTCTTTCCCGTACGACTATCTCCCTCAATTACTATACTCCGAGGTCTAAGGGGCCGCGCAGCGGCATCGACAACGTTATCCAACGCCCAAACTTGAAGTTCTTCTGGAACTTGATCGAACGAAGAAAAAGAAAAAGGAGAAACATAAGGAGCTGGTGGCTCCTGAAAGATCCTGTCTAGATTTGCATTTAAATTATGAAATTGTAGTACAAAATCTTTAGGAGCTAGTTCCTTAATGACTCTAAGAGCCTCTGACTTACTTCCCGCGTTAAGCGCTGCGGCGTAAGCGTCGTTGGCTGTCTGTTGTCCTCCTCTTGCTGATCTTCCATCGATCTGAAACTCTCCCCACTCGAGAGTGTCCCCGTCCTTGTCGATGTAGTCCTTGACATCTGAGCTTGATTTAGCTCCCTGAATGTTCGGATGGAAATGTGCTGACCTGGTTGGGGATACCAGGTCGAAGAATCTGTTATTCGTGCAGATGAGTTTGCCCTCGAACTGGATGAGCACATGGAGATGAGGGCTCCCATCTTCGTGTAACTCTCTGCAGACTTTGATGTATTTTTTATTCGAGGGTGTGTTGATGGCTTGAATTTGGGAAAGTGCTTCCTCTTTAGTGAGTGAGCACTGTGGATAAGTGAGGAAATAATTTTTGGCTTGTATTTTAAAACGTTTGGGGGGAGCCATTGACTTTGGTCAATTGGAGACAACTGATTGGATTTTACTCTGGCAATTGGAGACTGGAGACAATTTATAGTGTCTCCAAATGGCATTATCGTAATTTGAGAAATCATTTCAAAATCCTCACGCTCCAAAAAGCGGCCATCCGTATAATATT-
>gi|395394377|gb|JQ963625.1|_Cotton_leaf_curl_Multan_virus_isolate_GY1_segment_DNA-A_complete_sequence
ACCGGATGGCCGCGCGA-TTTTTTTGTGGGCCCCCTATTTATGAGATTGCTCCCTCAAAGCTAAATAACGCTCCCGCCCACTATAAGTACTTGCGCACTAAGTTTCAAATTCAAACATGTGGGATCCATTGTTAAACGAATTTCCTGATACGGTGCACGGGTTTCGGTGTATGCTTTCTGTCAAATATTTGCAACTTTTGTCGCAGGATTATTCACCGGATACCCTAGGTTACGATTTAATACGGGATTTAATCTGTATTCTACGTTCCCGTAATTATGTCGAAGCGAGCTGCAGATATCGTCATTTCAACACCCGCGTCGAAAGTACGTCGGCGTCTGAACTTCGGCAGCCCATACACCAACCGTGTTGCTGTCCCCATTGTCCGCGTCACAAAACAACAGGCATGGACAAACAGGCCTATGAACAGGAAGCCCAGAATATATCGGATGTACAGAAGTCCGGATGTTCCAAAGGGTTGTGAAGGCCCATGTAAGGTACAGTCTTTTGAGTCCAGACATGATGTTGTTCATATTGGTAAGGTAATGTGTATTTCTGATGTTACTCGTGGTGTCGGTTTGACCCATCGTATTGGTAAACGTTTTTGTGTCAAGTCAGTTTATGTTTTAGGTAAGATATGGATGGATGAAAATATAAAGACCAGGAATCACACGAATTCGGTCATGTTCTTTTTAGTTCGCGATCGACGACCTGTTGACAAACCTCAGGATTTTGGTGAGGTATTCAATATGTTTGATAACGAACCCAGTACAGCAACTGTGAAGAATAGTCATAGGGACCGTTATCAGGTGTTGAGGAAATGGCATGCAACCGTTACGGGTGGTCAATATGCGAGTAAGGAACAGGCTTTGGTCAAGAAGTTTGTCAGAGTTAACAATTATGTTGTTTACAATCAACAGGAAGCAGGAAAATACGAGAATCATACGGAAAATGCGTTAATGCTTTATATGGCTTGTACCCACGCTAGCAACCCTGTTTATGCTACGTTGAAGATTAGGATATATTTTTATGACTCTGTAACGAATTGATGTTAATAAAGTTTGAATTCTATTTCTGAATATTGATCTACATACATTGTTTGTTGGATTACATTGTACAATACATGTTCTACAGCTTTAATAACTAAATTAATTGAAATTACGCCGAGATTGTTCAGATATTTGAGGACTTGGGTTTTGAATACCCTTAAGAAAAGACCAGTCTGAGGGTGTAAGGTCGTCCAGATTCGGAAGGTTAGAAAACACTTGTGCAGTCCCAGAGCTTTCCGAGTGTTGTAGTTGAATTGGATTCGGATCGTGAGTATGTCCATATTCGTCGTGAATGGACGGTTGAAGTGGCTGATTATCTTGAAATAAAGGGGATTTGGAACCTCCCAGATATATGCGCCATTCCCTGCTTGAGCTGCAGTGATGGGTTCCCCTGTGCGTGAATCCATGGTTGTGGCAGTTGATTGACAGATAATAAGAACACCCGCATTCAAGATCTACTCTCCTCCTCCTGTTGCGTCTCTTCGCTTCCCTGTGCTGTACTTTGATTGGAAGCTGAGTACAGTGGTCCTCCGAGAGTGATGAAGATCGCATTTTTTAGGGCCCAATTCTTTAATGATGTATTTTTTTCCTCGTTGAGGAATTCCTTATAACTGCTGTTGGGACCAGGATTGCACAAGAAGATTGTCGGTATTCCGCCTTTAATTTGAACTGGCTTACCGTATTTTGTGTTGGACTGCCAGTCTCTTTGGGCCCCCATGAACTCTTTAAAGTGTTTGAGGAAATGCGGGTCGACGTCATCAATGACGTTGTACCAGGCGTCGTTACTGTATACTTTGGGACTCAGGTCCAGATGTCCGCACAAATAGTTATGTGGTCCCAATGACCTAGCCCACATCGTCTTTCCCGTACGACTATCTCCCTCAATTACTATACTCCGAGGTCTAAGGGGCCGCGCAGCGGCATCGACAACGTTATCCAACGCCCAAACTTGAAGTTCTTCTGGAACTTGATCGAACGAAGAAAAAGAAAAAGGAGAAACATAAGGAGCTGGTGGCTCCTGAAAGATCCTGTCTAGATTTGCATTTAAATTATGAAATTGTAGTACAAAATCTTTAGGAGCTAGTTCCTTAATGACTCTAAGAGCCTCTGACTTACTTCCCGCGTTAAGCGCTGCGGCGTAAGCGTCGTTGGCTGTCTGTTGTCCTCCTCTTGCTGATCTTCCATCGATCTGAAGCTCTCCCCACTCGAGAGTGTCCCCGTCCTTGTCGATGTAGTCCTTGACATCTGAGCTTGATTTAGCTCCCTGAATGTTCGGATGGAAATGTGCTGACCTGGTTGGGGATACCAGGTCGAAGAATCTGTTATTCGTGCAGATGAGTTTGCCCTCGAACTGGATGAGCACATGGAGATGAGGGCTCCCATCTTCGTGTAACTCTCTGCAGACTTTGATGTATTTTTTATTCGAGGGTGTGTTGATGGCTTGAATTTGGGAAAGTGCTTCCTCTTTAGTGAGTGAGCACTGTGGATAAGTGAGGAAATAATTTTTGGCTTGTATTTTAAAGCGTTTGGGGGGAGCCATTGACTTTGGTCAATTGGAGACAACTGATTGGATTTTACTCTGGCAATTGGAGACTGGAGACAATTTATAGTGTCTCCAAATGGCATTATCGTAATTTGAGAAATCATTTCAAAATCCCCACGCTCCAAAAAGCGGCCATCCGTATAATATT-
>gi|378940597|gb|JN968573.1|_Cotton_leaf_curl_Multan_virus_isolate_GD37_segment_DNA-A_complete_sequence
ACCGGATGGCCGCGCGATTTTTTTTGTGGGCCCCCTATTTATGAGATTGCTCCCTCAAAGCTAAATAACGCTCCCGCCCACTATAAGTACTTGCGCACTAAGTTTCAAATTCAAACATGTGGGATCCATTGTTAAACGAATTTCCTGATACGGTGCACGGGTTTCGGTGTATGCTTTCTGTCAAATATTTGCAACTTTTGTCGCAGGATTATTCACCGGATACCCTAGGTTACGATTTAATACGGGATTTAATTTGTATTCTACGTTCCCGTAATTATGTCGAAGCGAGCTGCAGATATCGTCATTTCAACGCCCGCGTCGAAAGTACGTCGGCGTCTGAACTTCGGCAACCCATACACCAACCGTGTTGCTGTCCCCATTGTCCGCGTCACAAAACAACAGGCATGGACAAACAGGCCTATGAACAGGAAGCCCAGAATATATCGGATGTACAGAAGTCCGGATGTTCCAAAGGGTTGTGAAGGCCCATGTAAGGTACAGTCTTTTGAGTCCAGACATGATGTTGTTCATATTGGTAAGGTAATGTGTATTTCTGATGTTACTCGTGGTGTCGGTTTGACCCATCGTATTGGTAAACGTTTTTGTGTCAAGTCAGTTTATGTTTTAGGTAAGATATGGATGGATGAAAATATAAAGACGAGGAATCACACGAATTCGGTCATGTTCTTTTTAGTTCGCGATCGACGACCTGTTGACAAACCTCAGGATTTTGGTGAGGTATTCAATATGTTTGATAACGAACCCAGTACAGCAACTGTGAAGAATAGTCATAGGGACCGTTATCAGGTGTTGAGGAAATGGCATGCAACCGTTACGGGTGGTCAATATGCGAGTAAGGAACAGGCTTTGGTCAAGAAGTTTGTCAGAGTTAACAATTATGTTGTTTACAATCAACAGGAAGCAGGAAAATACGAGAATCATACGGAAAATGCGTTAATGCTTTATATGGCTTGTACCCACGCTAGCAACCCTGTTTATGCTACGTTGAAGATTAGGATATATTTTTATGACTCTGTAACGAATTGATGTTAATAAAGTTTGAATTCTGTTTCTGAATATTGATCTACATACATGGTTTGTTGGATTACATTGTACAATACATGTTCTACAGCTTTAATAACTAAATTAATTGAAATTACACCGAGATTGTTCAGATATTTGAGGACTTGGGTTTTGAATACCCTTAAGAAAAGACCAGTCTGAGGGTGTAAGGTCGTCCAGATTCGGAAGGTTAGAAAACACTTGTGCAGTCCCAGAGCTTTCCGAGTGTTGTAGTTGAACTGGATTCGGATCGTGAGTATGTCCATATTCGTCGTGAATGGACGGTTGAAGTGGCTGATTATCTTGAAATAAAGGGGATTTGGAACCTCCCAGATATATGCGCCATTCCCTGCTTGAGCTGCAGTGATGGGTTCCCCTGTGCGTGAATCCATGGTTGTGGCAGTTGATTGACAGATAATAAGAACACCCGCATTCAAGATCTACTCTCCTCCTCCTGTTGCGTCTCTTCGCTTCCCTGTGCTGTACTTTGATTGGAAGCTGAGTACAGTGGTCCTTCGAGAGTGATGAAGATCGCATTTTTTAGGGCCCAATTCTTTAATGCTGTGTTTTTTTCCTCATTGAGGAATTCCTTATAACTGCTGTTGGGACCAGGATTGCACAAGAAGATTGTCGGTATCCCGCCTTTAATTTGAACTGGCTTACCGTATTTTGTGTTGGACTGCCAGTCTCTTTGGGCCCCCATGAACTCTTTAAAGTGTTTGAGGAAATGCGGGTCGACGTCATCAACGACGTTGTGCCAGGCGTCGTTACTGTATACTTTGGGACTCAGGTCCAGATGTCCGCACAAATAGTTATGTGGTCCCAATGACCTAGCCCACATCGTCTTTCCCGTACGACTATCTCCCTCAATTACTATACTCCGAGGTCTAAGGGGCCGCGCAGCGGCATCGACAACGTTATCCAACGCCCAAACTTGAAGTTCTTCTGGAACTTGATCGAACGAAGAAAAAGAAAAAGGAGAAACATAAGGAGCTGGTGGCTCCTGAAAGATCCTGTCTAGATTTGCATTTAAATTATGAAATTGTAGTACAAAATCTTTAGGAGCTAGTTCCTTAATGACTCTAAGAGCCTCTGACTTACTTCCCGCGTTAAGCGCTGCGGCGTAAGCGTCGTTGGCTGTCTGTTGTCCTCCTCTTGCTGATCTTCCATCGATCTGAAACTCTCCCCACTCGAGAGTGTCCCCGTCCTTGTCGATGTAGTCCTTGACATCTGAGCTTGATTTAGCTCCCTGAATGTTCGGATGGAAATGTGCTGACCTGGTTGGGGATACCAGGTCGAAGAATCTGTTATTCGTGCAGATGAGTTTGCCCTCGAACTGGATGAGCACATGGAGATGAGGGCTCCCATCTTCGTGTAACTCTCTGCAGACTTTGATGTATTTTTTATTCGAGGGTGTGTTGATGGCTTGAATTTGGGAAAGTGCTTCCTCTTTAGTGAGTGAGCACTGTGGATAAGTGAGGAAATAATTTTTGGCTTGTATTTTAAAACGTTTGGGGGGAGCCATTGACTTTGGTCAATTGGAGACAACTGATTGTATTTTACTCTGGCAATTGGAGACTGGAGACAATTTATAGTGTCTCCAAATGGCATTACCGTAATTTGAGAAATCATTTCAAAATGCTCACGCTCCAAAAAGCGGCCATCCGTATAATATT-
>gi|300509541|gb|GQ924756.1|_Cotton_leaf_curl_Multan_virus_isolate_GX1_segment_DNA-A_complete_sequence
ACCGGATGGCCGCGCGATTTTTTTTGTGGGCCCCCTATTTATGAGATTGCTCCCTCAAAGCTAAATAACGCTCCCGCCCACTATAAGTACTTGCGCACTAAGTTTCAAATTCAAACATGTGGGATCCATTGTTAAACGAATTTCCTGATACGGTGCACGGGTTTCGGTGTATGCTTTCTGTCAAATATTTGCAACTTTTGTCGCAGGATTATTCACCGGATACCCTAGGTTACGATTTAATACGGGATTTAATTTGTATTCTACGTTCCCGTAATTATGTCGAAGCGAGCTGCAGATATCGTCATTTCAACGCCCGCGTCGAAAGTACGTCGGCGTCTGAACTTCGGCAGCCCATACACCAACCGTGTTGCTGTCCCCATTGTCCGCGTCACAAAACAACAGGCATGGACAAACAGGCCTATGAACAGGAAGCCCAGAATATATCGGATGTACAGAAGTCCGGATGTTCCAAAGGGTTGTGAAGGCCCATGTAAGGTACAGTCTTTTGAGTCCAGACATGATGTTGTTCATATTGGTAAGGTAATGTGTATTTCTGATGTTACTCGTGGTGTCGGTTTGACCCATCGTATTGGTAAACGTTTTTGTGTCAAGTCAGTTTATGTTTTAGGTAAGATATGGATGGATGAAAATATAAAGACCAGGAATCACACGAATTCGGTCATGTTCTTTTTAGTTCGCGATCGACGACCTGTTGACAAACCTCAGGATTTTGGTGAGGTATTCAATATGTTTGATAACGAACCCAGTACAGCAACTGTGAAGAATAGTCATAGGGACCGTTATCAGGTGTTGAGGAAATGGCATGCAACCGTTACGGGTGGTCAATATGCGAGTAAGGAACAGGCTTTGGTCAAGAAGTTTGTCAGAGTTAACAATTATGTTGTTTACAATCAACAGGAAGCAGGAAAATACGAGAATCATACGGAAAATGCGTTAATGCTTTATATGGCTTGTACCCACGCTAGCAACCCTGTTTATGCTACGTTGAAGATTAGGATATATTTTTATGACTCTGTAACGAATTGATGTTAATAAAGTTTGAATTCTATTTCTGAATATTGATCTACATACATAGTTTGTTGGATTACATTGTACAATACATGTTCTACAGCTTTAATAACTAAATTAATTGAAATTACACCGAGATTGTTCAGATATTTGAGGACTTGGGTTTTGAATACCCTTAAGAAAAGACCAGTCTGAGGGTGTAAGGTCGTCCAGATTCGGAAGGTTAGAAAACACTTGTGCAGTCCGAGAGCTTTCCGAGTGTTGTAGTTGAACTGGATTCGGATCGTGAGTATGTCCATATTCGTCGTGAATGGACGGTTGAAGTGGCTGATTATCTTGAAATAAAGGGGATTTGGAACCTCCCAGATATATGCGCCATTCCCTGCTTGAGCTGCAGTGATGGGTTCCCCTGTGCGTGAATCCATGGTTGTGGCAGTTGATTGACAGATAATAAGAACACCCGCATTCAAGATCTACTCTCCTCCTCCTGTTGCGTCTCTTCGCTTCCCTGTGCTGTACTTTGATTGGAAGCTGAGTACAGTGGTCCTTCGAGAGTGATGAAGATCGCATTTTTTAGGGCCCAATTCTTTAATGCTGTGTTTTTTTCCTCGTTGAGGAATTCCTTATAACTGCTGTTGGGACCAGGATTGCACAAGAAGATTGTCGGTATTCCGCCTTTAATTTGAACTGGCTTACCGTATTTTGTGTTGGACTGCCAGTCTCTTTGGGCCCCCATGAACTCTTTAAAGTGTTTGAGGAAATGCGGGTCGACGTCATCAATGACGTTGTACCAGGCGTCGTTACTGTATACTTTGGGACTCAGGTCCAGATGTCCGCACAAATAGTTATGTGGTCCCAATGACCTAGCCCACATCGTCTTTCCCGTACGACTATCTCCCTCAATTACTATACTCCGAGGTCTAAGGGGCCGCGCAGCGGCATCGACAACGTTATCCAACGCCCAAACTTGAAGTTCTTCTGGAACTTGATCGAACGAAGAAAAAGAAAAAGGAGAAACATAAGGAGCTGGTGGCTCCTGAAAGATCCTGTCTAGATTTGCATTTAAATTATGAAATTGTAGTACAAAATCTTTAGGAGCTAGTTCCTTAATGACTCTAAGAGCCTCTGACTTACTTCCCGCGTTAAGCGCTGCGGCGTAAGCGTCGTTGGCTGTCTGTTGTCCTCCTCTTGCTGATCTTCCATCGATCTGAAACTCTCCCCACTCGAGAGTGTCCCCGTCCTTGTCGATGTAGTCCTTGACATCTGAGCTTGATTTAGCTCCCTGAATGTTCGGATGGAAATGTGCTGACCTGGTTGGGGATACCAGGTCGAAGAATCTGTTATTCGTGCAGATGAGTTTGCCCTCGAACTGGATGAGCACATGGAGATGAGGGCTCCCATCTTCGTGTAACTCTCTGCAGACTTTGATGTATTTTTTATTCGAGGGTGTGTTGATGGCTTGAATTTGGGAAAGTGCTTCCTCTTTAGTGAGTGAGCACTGTGGATAAGTGAGGAAATAATTTTTGGCTTGTATTTTAAAACGTTTGGGGGGAGCCATTGACTTTGGTCAATTGGAGACAACTGATTGGATTTTACTCTGGCAATTGGAGACTGGAGACAATTTATAGTGTCTCCAAATGGCATTATCGTAATTTGAGAAATCATTTCAAAATCCTCACGCTCCAAAAAGCGGCCATCCGTATAATATT-
>gi|290894670|gb|GU574208.1|_Cotton_leaf_curl_Multan_virus_isolate_Okra1_segment_DNA-A_complete_sequence
ACCGGATGGCCGCGCGATTTTTTTTGTGGGCCCCCTATTTATGAGGTTGCTCCCTCAAAGCTAAATAACGCTCCCGCCCACTATAAGTACTTGCGCACTAAGTTTCAAATTCAAACATGTGGGATCCATTGTTAAACGAATTTCCTGATACGGTGCACGGGTTTCGGTGTATGCTTTCTGTCAAATATTTGCAACTTTTGTCGCAGGATTATTCACCGGATACCCTAGGTTACGATTTAATACGGGATTTAATTTGTATTCTACGTTCCCGTAATTATGTCGAAGCGAGCTGCAGATATCGTCATTTCAACGCCCGCGTCGAAAGTACGTCGGCGTCTGAACTTCGGCAGCCCATACACCAACCGTGTTGCTGTCCCCATTGTCCGCGTCACAAAACAACAGGCATGGACAAACAGGCCTATGAACAGGAAGCCCAGAATATATCGGATGTACAGAAGTCCGGATGTTCCAAAGGGTTGTGAAGGCCCATGTAAGGTACAGTCTTTTGAGTCCAGACATGATGTTGTTCATATTGGTAAGGTAATGTGTATTTCTGATGTTACTCGTGGTGTCGGTTTGACCCATCGTATTGGTAAACGTTTTTGTGTCAAGTCAGTTTATGTTTTAGGTAAGATATGGATGGATGAAAATATAAAGACCAGGAATCACACGAATTCGGTCATGTTCTTTTTAGTTCGCGATCGACGACCTGTTGACAAACCTCAGGATTTTGGTGAGGTATTCAATATGTTTGATAACGAACCCAGTACAGCAACTGTGAAGAATAGTCATAGGGACCGTTATCAGGTGTTGAGGAAATGGCATGCAACCGTTACGGGTGGTCAATATGCGAGTAAGGAAGAGGCTTTGGTCAAGAAGTTTGTCAGAGTTAACAATTATGTTGTTTACAATCAACAGGAAGCAGGAAAATACGAGAATCATACGGAAAATGCGTTAATGCTTTATATGGCTTGTACCCACGCTAGCAACCCTGTTTATGCTACGTTGAAGATTAGGATATATTTTTATGACTCTGTAACGAATTGATGTTAATAAAGTTTGAATTCTATTTCTGAATATTGATCTACATACATAGTTTGTTGGATTACATTGTACAATACATGTTCTACAGCTTTAATAACTAAATTAATTGAAATTACACCGAGATTGTTCAGATATTTGAGGACTTGGGTTTTGAATACCCTTAAGAAAAGACCAGTCTGAGGGTGTAAGGTCGTCCAGATTCGGAAGGTTAGAAAACACTTGTGCAGTCCGAGAGCTTTCCGAGTGTTGTAGTTGAACTGGATTCGGATCGTGAGTATGTCCATATTCGTCGTGAATGGACGGTTGAAGTGGCTGATTATCTTGAAATAAAGGGGATTTGGAACCTCCCAGATATATGCGCCATTCCCTGCTTGAGCTGCAGTGATGGGTTCCCCTGTGCGTGAATCCATGGTTGTGGCAGTTGATTGACAGATAATAAGAACACCCGCATTCAAGATCTACTCTCTTCCTCCTGTTGCGTCTCTTCGCTTCCCTGTGCTGTACTTTGATTGGAAGCTGAGTACAGTGGTCCTTCGAGAGTGATGAAGATCGCATTTTTTAGGGCCCAATTCTTTAATGCTGTGTTTTTTTCCTCGTTGAGGAATTCCTTATAACTGCTGTTGGGACCAGGATTGCACAAGAAGATTGTCGGTATTCCGCCTTTAATTTGAACTGGCTTACCGTATTTTGTGTTGGACTGCCAGTCTCTTTGGGCCCCCATGAACTCTTTAAAGTGTTTGAGGAAATGCGGGTCGACGTCATCAATGACGTTGTACCAGGCGTCGTTACTGTATACTTTGGGACTCAGGTCCAGATGTCCGCACAAATAGTTATGTGGTCCCAATGACCTAGCCCACATCGTCTTTCCCGTACGACTATCTCCCTCAATTACTATACTCCGAGGTCTAAGGGGCCGCGCAGCGGCATCGACAACGTTATCCAACGCCCAAACTTGAAGTTCTTCTGGAACTTGATCGAACGAAGAAAAAGAAAAAGGAGAAACATAAGGAGCTGGTGGCTCCTGAAAGATCCTGTCTAGATTTGCATTTAAATTATGAAATTGTAGTACAAAATCTTTAGGAGCTAGTTCCTTAATGACTCTAAGAGCCTCTGACTTACTTCCCGCGTTAAGCACTGCGGCGTAAGCGTCGTTGGCTGTCTGTTGTCCTCCTCTTGCTGATCTTCCATCGATCTGAAACTCTCCCCACTCGAGAGTGTCCCCGTCCTTGTCGATGTAGTCCTTGACATCTGAGCTTGATTTAGCTCCCTGAATGTTCGGATGGAAATGTGCTGACCTGGTTGGGGATACCAGGTCGAAGAATCTGTTATTCGTGCAGATGAGTTTGCCCCCGAACTGGATGAGCACATGGAGATGAGGGCTCCCATCTTCGTGTAACTCTCTGCAGACTTTGATGTATTTTTTATTCGAGGGTGTGTTGATGGCTTGAATTTGGGAAAGTGCTTCCTCTTTAGTGAGTGAGCAATGTGGATAAGTGAGGAAATAATTTTTGGCTTGTATTTTAAAACGTTTGGGGGGAGCCATTGACTTTGGTCAATTGGAGACAACTGATTGGATTTTACTCTGGCAATTGGAGACTGGAGACAATTTATAGTGTCTCCAAATGGCATTATCGTAATTTGAGAAATCATTTCAAAATCCTCACGCTCCAAAAAGCGGCCATCCGTATAATATT-
>gi|146217118|gb|EF465535.1|_Cotton_leaf_curl_Multan_virus_isolate_G6_segment_DNA-A_complete_sequence
ACCGGATGGCCGCGCGA-TTTTTTTGTGGGCCCCCTATTTATGAGATTGCTCCCTCAAAGCTAAATAACGCTCCCGCCCACTATAAGTACTTGCGCACTAAGTTTCAAATTCAAACATGTGGGATCCATTGTTAAACGAATTTCCTGATACGGTGCACGGGTTTCGGTGTATGCTTTCTGTCAAATATTTGCAACTTTTGTCGCAGGATTATTCACCGGATACCCTAGGTTACGATTTAATACGGGATTTAATCTGTATTCTACGTTCCCGTAATTATGTCGAAGCGAGCTGCAGATATCGTCATTTCAACGCCCGCGTCGAAAGTACGTCGGCGTCTGAACTTCGGCAGCCCATACACCAACCGTGTTGCTGTCCCCATTGTCCGCGTCACAAAACAACAGGCATGGACAAACAGGCCTATGAACAGGAAGCCCAGAATATATCGGATGTACAGAAGTCCGGATGTTCCAAAGGGTTGTGAAGGCCCATGTAAGGTACAGTCTTTTGAGTCCAGACATGATGTTGTTCATATTGGTAAGGTAATGTGTATTTCTGATGTTACTCGTGGTGTCGGTTTGACCCATCGTATTGGTAAACGTTTTTGTGTCAAGTCAGTTTATGTTTTAGGTAAGATATGGATGGATGAAAATATAAAGACCAGGAATCACACGAATTCGGTCATGTTCTTTTTAGTTCGCGATCGACGACCTGTTGACAAACCTCAGGATTTTGGTGAGGTATTCAATATGTTTGATAACGAACCCAGTACAGCAACTGTGAAGAATAGTCATAGGGACCGTTATCAGGTGTTGAGGAAATGGCATGCAACCGTTACGGGTGGTCAATATGCGAGTAAGGAACAGGCTTTGGTCAAGAAGTTTGTCAGAGTTAACAATTATGTTGTTTACAATCAACAGGAAGCAGGAAAATACGAGAATCATACGGAAAATGCGTTAATGCTTTATATGGCTTGTACCCACGCTAGCAACCCTGTTTATGCTACGTTGAAGATTAGGATATATTTTTATGACTCTGTAACGAATTGATGTTAATAAAGTTTGAATTCTATTTCTGAATATTGATCTACATACATAGTTTGTTGGATTACATTGTACAATACATGTTCTACAGCTTTAATAACTAAATTAATTGAAATTACACCGAGATTGTTCAGATATTTGAGGACTTGGGTTTTGAATACCCTTAAGAAAAGACCAGTCTGAGGGTGTAAGGTCGTCCAGATTCGGAAGGTTAGAAAACACTTGTGCAGTCCCAGAGCTTTCCGAGTGTTGTAGTTGAACTGGATTCGGATCGTGAGTATGTCCATATTCGTCGTGAATGGACGGTTGAAGTGGCTGATTATCTTGAAATAAAGGGGATTTGGAACCTCCCAGATATATGCGCCATTCCCTGCTTGAGCTGCAGTGATGGGTTCCCCTGTGCGTGAATCCATGGTTGTGGCAGTTGATTGACAGATAATAAGAACACCCGCATTCAAGATCTACTCTCCTCCTCCTGTTGCGTCTCTTCGCTTCCCTGTGCTGTACTTTGATTGGAAGCTGAGTACAGTGGTCCTTCGAGAGTGATGAAGATCGCATTTTTTAGGGCCCAATTCTTTAATGCTGTGTTTTTTTCCTCGTTGAGGAATTCCTTATAACTGCTGTTGGGACCAGGATTGCACAAGAAGATTGTCGGTATTCCGCCTTTAATTTGAACTGGCTTACCGTATTTTGTGTTGGACTGCCAGTCTCTTTGGGCCCCCATGAACTCTTTAAAGTGTTTGAGGAAATGCGGGTCGACGTCATCAATGACGTTGTACCAGGCGTCGTTACTGTATACTTTGGGACTCAGGTCCAGATGTCCGCACAAATAGTTATGTGGTCCCAATGACCTAGCCCACATCGTCTTTCCCGTACGACTATCTCCCTCAATTACTATACTCCGAGGTCTAAGGGGCCGCGCAGCGGCATCGACAACGTTATCCAACGCCCAAACTTGAAGTTCTTCTGGAACTTGATCGAACGAAGAAAAAGAAAAAGGAGAAACATAAGGAGCTGGTGGCTCCTGAAAGATCCTGTCTAGATTTGCATTTAAATTATGAAATTGTAGTACAAAATCTTTAGGAGCTAGTTCCTTAATGACTCTAAGAGCCTCTGACTTACTTCCCGCGTTAAGCGCTGCGGCGTAAGCGTCGTTGGCTGTCTGCTGTCCTCCTCTTGCTGATCTTCCATCGATCTGAAACTCTCCCCACTCGAGAGTGTCCCCGTCCTTGTCGATGTAGTCCTTGACATCTGAGCTTGATTTAGCTCCCTGAATGTTCGGATGGAAATGTGCTGACCTGGTTGGGGATACCAGGTCGAAGAATCTGTTATTCGTGCAGATGAGTTTGCCCTCGAACTGGATGAGCACATGGAGATGAGGGCTCCCATCTTCGTGTAACTCTCTGCAGACTTTGATGTATTTTTTATTCGAGGGTGTGTTGATGGCTTGAATTTGGGAAAGTGCTTCCTCTTTAGTGAGTGAGCACTGTGGATAAGTGAGGAAATAATTTTTGGCTTGTATTTTAAAACGTTTGGGGGGAGCCATTGACTTTGGTCAATTGGAGACAACTGATTGGATTTTACTCTGGCAATTGGAGACTGGAGACAATTTATAGTGTCTCCAAATGGCATTATCGTAATTTGAGAAATCATTTCAAAATCCTCACGCTCCAAAAAGCGGCCATCCGTATAATATT-
>gi|225580694|gb|FJ770370.1|_Cotton_leaf_curl_Multan_virus_isolate_Okra06_segment_DNA-A_complete_sequence
ACCGGATGGCCGCGCGA-TTTTTTTGTGGGCCCCCTATTTATGAGATTGCTCCCTCAAAGCTAAATAACGCTCCCGCCCACTATAAGTACTTGCGCGCTAAGCTTCAAATTCAAACATGTGGGATCCATTGTTAAACGAATTTCCTGATACGGTGCACGGGTTTCGGTGTATGCTTTCTGTCAAATATTTGCAACTTTTGTCGCAGGATTATTCACCGGATACCCTAGGTTACGATTTAATACGGGATTTAATCTGTATTCTACGTTCCCGTAATTATGTCGAAGCGAGCTGCAGATATCGTCATTTCAACGCCCGCGTCGAAAGTACGTCGGCGTCTGAACTTCGGCAGCCCATACACCAACCGTGTTGCTGTCCCCATTGTCCGCGTCACAAAACAACAGGCATGGACAAACAGGCCTATGAACAGGAAGCCCAGAATATATCGGATGTACAGAAGTCCGGATGTTCCAAAGGGTTGTGAAGGCCCATGTAAGGTACAGTCTTTTGAGTCCAGACATGATGTTGTTCATATTGGTAAGGTAATGTGTATTTCTGATGTTACTCGTGGTGTCGGTTTGACCCATCGTATTGGTAAACGTTTTTGTGTCAAGTCAGTTTATGTTTTAGGTAAGATATGGATGGATGAAAATATAAAGACCAGGAATCACACGAATTCGGTCATGTTCTTTTTAGTTCGCGATCGACGACCTGTTGACAAACCTCAGGATTTTGGTGAGGTATTCAATATGTTTGATAACGAACCCAGTACAGCAACTGTGAAGAATAGTCATAGGGACCGTTATCAGGTGTTGAGGAAATGGCATGCAACCGTTACGGGTGGTCAATATGCGAGTAAGGAACAGGCTTTGGTCAAGAAGTTTGTCAGAGTTAACAATTATGTTGTTTACAATCAACAGGAAGCAGGAAAATACGAGAATCATACGGAAAATGCGTTAATGCTTTATATGGCTTGTACCCACGCTAGCAACCCTGTTTATGCTACGTTGAAGATTAGGATATATTTTTATGACTCTGTAACGAATTGACGTTAATAAAGTTTGAATTCTATTTCTGAATATTGATCTACATACATAGTTTGTTGGATTACATTGTACAATACATGTTCTACAGCTTTAATAACTAAATTAATTGAAATTACACCGAGATTGTTCAGATATTTGAGGACTTGGGTTTTGAATACCCTTAAGAAAAGACCAGTCTGAGGGTGTAAGGTCGTCCAGATTCGGAAGGTTAGAAAACACTTGTGCAGTCCCAGAGCTTTCCGAGTGTTGTAGTTGAACTGGATTCGGATCGTGAGTATGTCCATATTCGTCGTGAATGGACGGTTGAAGTGGCTGATTATCTTGAAATAAAGGGGATTTGGAACCTCCCAGATATATGCGCCATTCCCTGCTTGAGCTGCAGTGATGGGTTCCCCTGTGCGTGAATCCATGGTTGTGGCGGTTGATTGACAGATAATAAGAACACCCGCATTCAAGATCTACTCTCCTCCTCCTGTTGCGTCTCTTCGCTTCCCTGTGCTGTACTTTGATTGGAAGCTGAGTACAGTGGTCCTTCGAGAGTGATGAAGATCGCATTTTTTAGGGCCCAATTCTTTAATGCTGTGTTTTTTTCCTCGTTGAGGAATTCCTTATAACTGCTGTTGGGACCAGGATTGCACAAGAAGATTGTTGGTATTCCGCCTTTAATTTGAACTGGCTTACCGTATTTTGTGTTGGACCGCCAGTCTCTTTGGGCCCCCATGAACTCTTTAAAGCGTTTGAGGAAATGCGGGTCGACGTCATCAATGACGTTGTACCAGGCGTCGTTACTGTATACTTTGGGACTCAGGTCCAGATGTCCGCACAAATAGTTATGTGGTCCCAATGACCTAGCCCACATCGTCTTTCCCGTACGACTATCTCCCTCAATTACTATACTCCGAGGTCTAAGGGGCCGCGCAGCGGCATCGACAACGTTATCCAACGCCCAAACTTGAAGTTCTTCTGGAACTTGATCGAACGAAGAAAAAGAAAAAGGAGAAACATAAGGAGCTGGTGGCTCCTGAAAGATCCTGTCTAGATTTGCATTTAAATTATGAAATTGTAGTACAAAATCTTTAGGAGCTAGTTCCTTAATGACTCTAAGAGCCTCTGACTTACTTCCCGCGTTAAGCGCTGCGGCGTAAGCGTCGTTGGCTGTCTGTTGTCCTCCTCTTGCTGATCTTCCATCGATCTGAAACTCTCCCCACTCGAGAGTGTCCCCGTCCTTGTCGATGTAGTCCTTGACATCTGAGCTTGATTTAGCTCCCTGAATGTTCGGATGGAAATGTGCTGACCTGGTTGGGGATACCAGGTCGAAGAATCTGTTATTCGTGCAGATGAGTTTGCCCTCGAACTGGATGAGCACATGGAGATGAGGGCTCCCATCTTCGTGTAACTCTCTGCAGACTTTGATGTATTTTTTATTCGAGGGTGTGTTGATGGCTTGAATTTGGGAAAGTGCTTCCTCTTTAGTGAGTGAGCACTGTGGATAAGTGAGGAAATAATTTTTGGCTTGTATTTTAAAACGTTTGGGGGGAGCCATTGACTTTGGTCAATTGGAGACAACTGATTGGATTTTACTCTGGCAATTGGAGACTGGAGACAATTTATAGTGTCTCCAAATGGCATTATCGTAATTTGAGAAATCATTTCAAAATCCTCACGCTCCAAAAAGCGGCCATCCGTATAATATT-
>gi|383215279|gb|JQ317603.1|_Cotton_leaf_curl_Multan_virus_isolate_GX01_segment_DNA-A_complete_sequence
ACCGGATGGCCGCGCGA-TTTTTTTGTGGGCCCCCTATTTATGAGATTGCTCCCTCAAAGCTAAATAACGCTCCCGCCCACTATAAGTACTTGCGCACTAAGTTTCAAATTCAAACATGTGGGATCCATTGTTAAACGAATTTCCTGATACGGTGCACGGGTTTCGGTGTATGCTTTCTGTCAAATATTTGCAACTTTTGTCGCAGGATTATTCACCGGATACCCTAGGTTACGATTTAATACGGGATTTAATCTGTATTCTACGTTCCCGTAATTATGTCGAAGCGAGCTGCAGATATCGTCATTTCAACGCCCGCTTCGAAAGTACGTCGGCGTCTGAACTTCGGCAGCCCATACACCAACCGTGTTGCTGTCCCCATTGTCCGCGTCACAAAACAACAGGCATGGACAAACAGGCCTATGAACAGGAAGCCCAGAATATATCGGATGTACAGAAGTCCGGATGTTCCAAAGGGTTGTGAAGGCCCATGTAAGGTACAGTCTTTTGAGTCCAGACATGATGTTGTTCATATTGGTAAGGTAATGTGTATTTCTGATGTTACTCGTGGTGTCGGTTTGACCCATCGTATTGGTAAACGTTTTTGTGTCAAGTCAGTTTATGTTTTAGGTAAGATATGGATGGATGAAAATATAAAGACCAGGAATCACACGAATTCGGTCATGTTCTTTTTAGTTCGCGATCGACGACCTGTTGACAAACCTCAGGATTTTGGTGAGGTATTCAATATGTTTGATAACGAACCCAGTACAGCAACTGTGAAGAATAGTCATAGGGACCGTTATCAGGTGTTGAGGAAATGGCATGCAACCGTTACGGGTGGTCAATATGCGAGTAAGGAACAGGCTTTGGTCAAGAAGTTTGTCAGAGTTAACAATTATGTTGTTTACAATCAACAGGAAGCAGGAAAATACGAGAATCATACGGAAAATGCGTTAATGCTTTATATGGCTTGTACCCACGCTAGCAACCCTGTTTATGCTACGTTGAAGATTAGGATATATTTTTATGACTCTGTAACGAATTGATGTTAATAAAGTTTGAATTCTATTTCTGAATTTTGATCTACATACATAGTTTGTTGGATTACATTGTACAATACATGTTCTACAGCTTTAATAACTAAATTAATTGAAATTACACCGAGATTGTTCAGATATTTGAGGACTTGGGTTTTGAATACCCTTAAGAAAAGACCAGTCTGAGGGTGTAAGGTCGTCCAGATTCGGAAGGTTAGAAAACACTTGTGCAGTCCCAGAGCTTTCCGAGTGTTGTAGTTGAATTGGATTCGGATCGTGAGTATGTCCATATTTGTCGTGAATGGACGGTTGAAGTGGCTGATTATCTTGAAATAAAGGGGATTTGGAACCTCCCAGATATATGCGCCATTCCCTGCTTGAGCTGCAGTGATGGGTTCCCCTGTGCGTGAATCCATGGTTGTGGCAGTTGATTGACAGATAATAAGAACACCCGCATTCAAGATCTACTCTCCTCCTCCTGTTGCGTCTCTTCGCTTCCCTGTGCTGTACTTTGATTGGAAGCTGAGTACAGTGGTCCTTCGAGAGTGATGAAGATCGCATTTTTTAGGGCCCAATTCTTTAATGCTGTGTTTTTTTCCTCGTTGAGGAATTCCTTATAACTGCTGTTGGGACCAGGATTGCACAAGAAGATTGTCGGTATTCCGCCTTTAATTTGAACTGGCTTACCGTATTTTGTGTTGGACTGCCAGTCTCTTTGGGCCCCCATGAACTCTTTAAAGTGTTTGAGGAAATGCGGGTCGACGTCATCAATGACGTTGTACCAGGCGTCGTTACTGTATACTTTGGGACTCAGGTCCAGATGTCCGCACAAATAGTTATGTGGTCCCAATGACCTAGCCCACATCGTCTTTCCCGTACGACTATCTCCCTCAATTACTATACTCCGAGGTCTAAGGGGCCGCGCAGCGGCATCGACAACGTTATCCAACGCCCAAACTTGAAGTTCTTCTGGAACTTGATCGAACGAAGAAAAAGAAAAAGGAGAAACATAAGGAGCTGGTGGCTCCTGAAAGATCCTGTCTAGATTTGCATTTAAATTATGAAATTGTAGTACAAAATCTTTAGGAGCTAGTTCCTTAATGACTCTAAGAGCCTCTGACTTACTTCCCGCGTTAAGCGCTGCGGCGTAAGCGTCGTTGGCTGTCTGTTGTCCTCCTCTTGCTGATCTTCCATCGATCTGAAACTCTCCCCACTCGAGAGTGTCCCCGTCCTTGTCGATGTAGTCCTTGACATCTGAGCTTGATTTAGCTCCCTGAATGTTCGGATGGAAATGTGCTGACCTGGTTGGGGATACCAGGTCGAAGAATCTGTTATTCGTGCAGATGAGTTTGCCCTCGAACTGGATGAGCACATGGAGATGAGGGCTCCCATCTTCGTGTAACTCTCTGCAGACTTTGATGTATTTTTTATTCGAGGGTGTGTTGATGGCTTGAATTTGGGAAAGTGCTTCCTCTTTAGTGAGTGAGCACTGTGGATAAGTGAGGAAATAATTTTTGGCTTGTATTTTAAAACGTTTGGGGGGAGCCATTGACTTTGGTCAATTGGAGACAACTGATTGGATTTTACTCTGGCAATTGGAGACTGGAGACAATTTATAGTGTCTCCAAATGGCATTATCGTAATTTGAGAAATCATTTCAAAATCCTCACGCTCCAAAAAGCGGCCATCCGTATAATATTA
